# Supplementary material for: 2,4,6,8-Tetra­kis(4-chloro­phen­yl)-3,7-diaza­bicyclo­[3.3.1]nonan-9-one O-benzyl­oxime acetone monosolvate
Source: Acta Crystallogr Sect E Struct Rep Online. 2012 Apr 21;68(Pt 5):o1481. doi: 10.1107/S1600536812016509 (PMC3344591; doi:10.1107/S1600536812016509)
Supplement: Supplementary file 1 [file e-68-o1481-sup1.cif]

##############################################################################
#                                                                            #
# This CIF contains the data in a paper accepted for publication in          #
# Acta Crystallographica Section E. It conforms to the requirements of       #
# Notes for Authors for Acta Crystallographica Section E, and has been       #
# peer reviewed under the auspices of the IUCr Commission on Journals.       #
#                                                                            #
# Full details of the Crystallographic Information File format               #
# are given in the paper "The Crystallographic Information File (CIF):       #
# a New Standard Archive File for Crystallography" by S. R. Hall, F. H.      #
# Allen and I. D. Brown [Acta Cryst. (1991), A47, 655-685].                  #
#                                                                            #
# The current version of the core CIF dictionary is obtainable from          #
# ftp://ftp.iucr.org/pub/cif_core.dic.                                       #
#                                                                            #
# Software is freely available for graphical display of the structure(s)     #
# in this CIF. For information consult the CIF software page                 #
# http://www.iucr.org/resources/cif/software.                                #
#                                                                            #
# This file may be used for bona fide research purposes within the           #
# scientific community so long as proper attribution is given to the journal # 
# article from which it was obtained.                                        #
#                                                                            #
##############################################################################
data_global
_audit_creation_method     'SHELXL-97'
_journal_data_validation_number     ?
_journal_date_recd_electronic     2012-03-17
_journal_date_accepted     2012-04-16
_journal_name_full     'Acta Crystallographica, Section E'
_journal_year     2012
_journal_volume     68
_journal_issue      5
_journal_page_first     o1481
_journal_page_last     o1481
_journal_paper_category     QO
_journal_paper_doi     10.1107/S1600536812016509
_journal_coeditor_code     HB6689
_publ_contact_author_name     'Paramasivam Parthiban'
_publ_contact_author_address
;
Department of Biomedicinal Chemistry
Inje University
Gimhae, Gyeongnam 621 749, Republic of Korea
;
_publ_contact_author_email     parthisivam@yahoo.co.in
_publ_contact_author_fax     '+82-55-320-3224'
_publ_contact_author_phone     '+82-55-320-3224'
_publ_section_title
;
2,4,6,8-Tetrakis(4-chlorophenyl)-3,7-diazabicyclo[3.3.1]nonan-9-one
<i>O</i>-benzyloxime acetone monosolvate
;
loop_
    _publ_author_name
    _publ_author_address
    'Dong Ho Park'
;     Department of Biomedicinal Chemistry
      Inje University
      Gimhae, Gyeongnam 621 749, Republic of Korea
;
    'V. Ramkumar'
;     Department of Chemistry
      IIT Madras, Chennai 600 036
      TamilNadu, India
;
    'P. Parthiban'
;     Department of Biomedicinal Chemistry
      Inje University
      Gimhae, Gyeongnam 621 749, Republic of Korea
;
_publ_section_synopsis     .
data_I
_audit_creation_method     SHELXL-97
_chemical_name_systematic
;
2,4,6,8-Tetrakis(4-chlorophenyl)-3,7-diazabicyclo[3.3.1]nonan-9-one
<i>O</i>-benzyloxime acetone monosolvate
;
_chemical_name_common     ?
_chemical_formula_moiety     'C38 H31 Cl4 N3 O, C3 H6 O'
_chemical_formula_sum     'C41 H37 Cl4 N3 O2'
_chemical_formula_iupac     'C38 H31 Cl4 N3 O, C3 H6 O'
_chemical_formula_weight     745.54
_chemical_melting_point     ?
_symmetry_cell_setting     monoclinic
_symmetry_space_group_name_H-M     'P 21/n'
_symmetry_space_group_name_Hall     '-P 2yn'
loop_
    _symmetry_equiv_pos_as_xyz
    'x, y, z'
    '-x+1/2, y+1/2, -z+1/2'
    '-x, -y, -z'
    'x-1/2, -y-1/2, z-1/2'
_cell_length_a     14.9237(5)
_cell_length_b     10.5064(3)
_cell_length_c     24.6015(7)
_cell_angle_alpha     90.00
_cell_angle_beta     93.1160(10)
_cell_angle_gamma     90.00
_cell_volume     3851.7(2)
_cell_formula_units_Z     4
_cell_measurement_reflns_used     6628
_cell_measurement_theta_min     1.64
_cell_measurement_theta_max     25.0
_cell_measurement_temperature     293(2)
_exptl_crystal_description     prism
_exptl_crystal_colour     colourless
_exptl_crystal_size_max     0.20
_exptl_crystal_size_mid     0.16
_exptl_crystal_size_min     0.16
_exptl_crystal_density_diffrn     1.286
_exptl_crystal_density_meas     ?
_exptl_crystal_density_method     'not measured'
_exptl_crystal_F_000     1552
_exptl_absorpt_coefficient_mu     0.346
_exptl_absorpt_correction_type     multi-scan
_exptl_absorpt_process_details     '(SADABS; Bruker, 2004)'
_exptl_absorpt_correction_T_min     0.9340
_exptl_absorpt_correction_T_max     0.9467
_exptl_special_details     ?
_diffrn_ambient_temperature     293(2)
_diffrn_radiation_type     MoK\a
_diffrn_radiation_wavelength     0.71073
_diffrn_radiation_source     'fine-focus sealed tube'
_diffrn_radiation_monochromator     graphite
_diffrn_measurement_device_type     'Bruker APEXII CCD'
_diffrn_measurement_method     '\w and \f scan'
_diffrn_detector_area_resol_mean     ?
_diffrn_reflns_number     35931
_diffrn_reflns_av_R_equivalents     0.0398
_diffrn_reflns_av_sigmaI/netI     0.0337
_diffrn_reflns_theta_min     1.64
_diffrn_reflns_theta_max     25.51
_diffrn_reflns_theta_full     25.00
_diffrn_measured_fraction_theta_max     0.997
_diffrn_measured_fraction_theta_full     0.999
_diffrn_reflns_limit_h_min     -18
_diffrn_reflns_limit_h_max     18
_diffrn_reflns_limit_k_min     -12
_diffrn_reflns_limit_k_max     8
_diffrn_reflns_limit_l_min     -29
_diffrn_reflns_limit_l_max     29
_diffrn_standards_number     ?
_diffrn_standards_interval_count     ?
_diffrn_standards_interval_time     ?
_diffrn_standards_decay_%     ?
_refine_special_details
;
Refinement of <i>F</i>^2^ against ALL reflections. The weighted <i>R</i>-factor
<i>wR</i> and goodness of fit <i>S</i> are based on <i>F</i>^2^, conventional
<i>R</i>-factors <i>R</i> are based on <i>F</i>, with <i>F</i> set to zero for
negative <i>F</i>^2^. The threshold expression of <i>F</i>^2^ >
\s(<i>F</i>^2^) is used only for calculating <i>R</i>-factors(gt) <i>etc</i>.
and is not relevant to the choice of reflections for refinement.
<i>R</i>-factors based on <i>F</i>^2^ are statistically about twice as large
as those based on <i>F</i>, and <i>R</i>- factors based on ALL data will be
even larger.
;
_reflns_number_total     7173
_reflns_number_gt     4263
_reflns_threshold_expression     I>2\s(I)
_refine_ls_structure_factor_coef     Fsqd
_refine_ls_matrix_type     full
_refine_ls_R_factor_all     0.1090
_refine_ls_R_factor_gt     0.0620
_refine_ls_wR_factor_gt     0.1581
_refine_ls_wR_factor_ref     0.1880
_refine_ls_goodness_of_fit_ref     1.031
_refine_ls_restrained_S_all     1.031
_refine_ls_number_reflns     7173
_refine_ls_number_parameters     475
_refine_ls_number_restraints     0
_refine_ls_hydrogen_treatment     mixed
_refine_ls_weighting_scheme     calc
_refine_ls_weighting_details
         'calc w=1/[\s^2^(Fo^2^)+(0.0699P)^2^+3.3824P] where P=(Fo^2^+2Fc^2^)/3'
_atom_sites_solution_hydrogens     geom
_atom_sites_solution_primary     direct
_atom_sites_solution_secondary     difmap
_refine_ls_shift/su_max     0.005
_refine_ls_shift/su_mean     0.000
_refine_diff_density_max     0.888
_refine_diff_density_min     -0.287
_refine_ls_extinction_method     none
_refine_ls_extinction_coef     ?
loop_
    _atom_type_symbol
    _atom_type_description
    _atom_type_scat_dispersion_real
    _atom_type_scat_dispersion_imag
    _atom_type_scat_source
    'C' 'C' 0.0033 0.0016
                         'International Tables Vol C Tables 4.2.6.8 and 6.1.1.4'
    'H' 'H' 0.0000 0.0000
                         'International Tables Vol C Tables 4.2.6.8 and 6.1.1.4'
    'N' 'N' 0.0061 0.0033
                         'International Tables Vol C Tables 4.2.6.8 and 6.1.1.4'
    'O' 'O' 0.0106 0.0060
                         'International Tables Vol C Tables 4.2.6.8 and 6.1.1.4'
    'Cl' 'Cl' 0.1484 0.1585
                         'International Tables Vol C Tables 4.2.6.8 and 6.1.1.4'
_computing_data_collection     'APEX2 (Bruker, 2004)'
_computing_cell_refinement     'SAINT-Plus (Bruker, 2004)'
_computing_data_reduction     'SAINT-Plus (Bruker, 2004)'
_computing_structure_solution     'SIR92 (Altomare <i>et al.</i>, 1993)'
_computing_structure_refinement     'SHELXL97 (Sheldrick, 2008)'
_computing_molecular_graphics     'ORTEP-3 (Farrugia, 1997)'
_computing_publication_material     'SHELXL97 (Sheldrick, 2008)'
loop_
    _atom_site_type_symbol
    _atom_site_label
    _atom_site_fract_x
    _atom_site_fract_y
    _atom_site_fract_z
    _atom_site_U_iso_or_equiv
    _atom_site_adp_type
    _atom_site_calc_flag
    _atom_site_refinement_flags
    _atom_site_occupancy
    _atom_site_symmetry_multiplicity
    _atom_site_disorder_assembly
    _atom_site_disorder_group
    C C1 0.2859(2) 0.4608(3) 0.27681(13) 0.0522(8) Uani d . 1 1 . .
    C C2 0.2691(2) 0.3992(3) 0.33290(12) 0.0485(7) Uani d . 1 1 . .
    H H2 0.2124 0.4308 0.3460 0.058 Uiso calc R 1 1 . .
    C C3 0.2670(2) 0.2506(3) 0.33063(13) 0.0482(7) Uani d . 1 1 . .
    C C4 0.4313(2) 0.2457(3) 0.34865(14) 0.0484(7) Uani d . 1 1 . .
    C C5 0.4330(2) 0.3935(3) 0.35421(12) 0.0495(7) Uani d . 1 1 . .
    H H5 0.4803 0.4192 0.3812 0.059 Uiso calc R 1 1 . .
    C C6 0.4467(2) 0.4608(3) 0.29906(13) 0.0537(8) Uani d . 1 1 . .
    C C7 0.3440(2) 0.4355(3) 0.37191(12) 0.0505(8) Uani d . 1 1 . .
    C C8 0.2128(2) 0.4241(3) 0.23443(12) 0.0500(8) Uani d . 1 1 . .
    C C9 0.2286(2) 0.3441(3) 0.19141(13) 0.0576(8) Uani d . 1 1 . .
    H H9 0.2865 0.3149 0.1868 0.069 Uiso calc R 1 1 . .
    C C10 0.1592(2) 0.3064(3) 0.15477(14) 0.0627(9) Uani d . 1 1 . .
    H H10 0.1704 0.2531 0.1257 0.075 Uiso calc R 1 1 . .
    C C11 0.0742(2) 0.3494(4) 0.16243(14) 0.0602(9) Uani d . 1 1 . .
    C C12 0.0572(2) 0.4299(4) 0.20424(14) 0.0640(9) Uani d . 1 1 . .
    H H12 -0.0008 0.4592 0.2085 0.077 Uiso calc R 1 1 . .
    C C13 0.1257(2) 0.4674(3) 0.23989(14) 0.0603(9) Uani d . 1 1 . .
    H H13 0.1139 0.5226 0.2682 0.072 Uiso calc R 1 1 . .
    C C14 0.1801(2) 0.2023(3) 0.35236(13) 0.0499(7) Uani d . 1 1 . .
    C C15 0.1040(2) 0.1871(3) 0.31863(14) 0.0596(9) Uani d . 1 1 . .
    H H15 0.1071 0.2026 0.2816 0.072 Uiso calc R 1 1 . .
    C C16 0.0231(2) 0.1492(4) 0.33852(17) 0.0721(10) Uani d . 1 1 . .
    H H16 -0.0278 0.1408 0.3153 0.086 Uiso calc R 1 1 . .
    C C17 0.0193(2) 0.1245(4) 0.39275(18) 0.0756(11) Uani d . 1 1 . .
    C C18 0.0929(3) 0.1397(4) 0.42751(16) 0.0820(12) Uani d . 1 1 . .
    H H18 0.0891 0.1241 0.4645 0.098 Uiso calc R 1 1 . .
    C C19 0.1732(2) 0.1785(4) 0.40740(14) 0.0676(10) Uani d . 1 1 . .
    H H19 0.2233 0.1889 0.4312 0.081 Uiso calc R 1 1 . .
    C C20 0.5042(2) 0.1854(3) 0.38518(13) 0.0513(8) Uani d . 1 1 . .
    C C21 0.4914(2) 0.1632(3) 0.43962(14) 0.0597(9) Uani d . 1 1 . .
    H H21 0.4358 0.1804 0.4534 0.072 Uiso calc R 1 1 . .
    C C22 0.5599(3) 0.1161(4) 0.47385(15) 0.0685(10) Uani d . 1 1 . .
    H H22 0.5511 0.1033 0.5106 0.082 Uiso calc R 1 1 . .
    C C23 0.6403(2) 0.0886(4) 0.45328(17) 0.0688(10) Uani d . 1 1 . .
    C C24 0.6552(2) 0.1077(4) 0.39992(17) 0.0744(11) Uani d . 1 1 . .
    H H24 0.7105 0.0878 0.3865 0.089 Uiso calc R 1 1 . .
    C C25 0.5870(2) 0.1571(4) 0.36575(15) 0.0645(9) Uani d . 1 1 . .
    H H25 0.5972 0.1715 0.3293 0.077 Uiso calc R 1 1 . .
    C C26 0.5374(2) 0.4319(3) 0.27753(13) 0.0559(8) Uani d . 1 1 . .
    C C27 0.6118(3) 0.4936(4) 0.29977(17) 0.0784(11) Uani d . 1 1 . .
    H H27 0.6051 0.5533 0.3271 0.094 Uiso calc R 1 1 . .
    C C28 0.6954(3) 0.4685(5) 0.2823(2) 0.0986(15) Uani d . 1 1 . .
    H H28 0.7454 0.5104 0.2978 0.118 Uiso calc R 1 1 . .
    C C29 0.7049(3) 0.3807(5) 0.2415(2) 0.0927(14) Uani d . 1 1 . .
    C C30 0.6326(3) 0.3186(5) 0.21902(17) 0.0860(13) Uani d . 1 1 . .
    H H30 0.6395 0.2587 0.1917 0.103 Uiso calc R 1 1 . .
    C C31 0.5497(3) 0.3444(4) 0.23664(15) 0.0698(10) Uani d . 1 1 . .
    H H31 0.5001 0.3021 0.2208 0.084 Uiso calc R 1 1 . .
    C C32 0.3717(4) 0.5788(5) 0.49734(18) 0.1062(16) Uani d . 1 1 . .
    H H32A 0.3446 0.6590 0.4858 0.127 Uiso calc R 1 1 . .
    H H32B 0.4242 0.5979 0.5208 0.127 Uiso calc R 1 1 . .
    C C33 0.3056(4) 0.5049(6) 0.52925(17) 0.0944(14) Uani d . 1 1 . .
    C C34 0.2425(5) 0.5741(8) 0.5549(2) 0.136(2) Uani d . 1 1 . .
    H H34 0.2418 0.6624 0.5522 0.163 Uiso calc R 1 1 . .
    C C35 0.1807(6) 0.5133(14) 0.5844(4) 0.194(5) Uani d . 1 1 . .
    H H35 0.1375 0.5612 0.6010 0.233 Uiso calc R 1 1 . .
    C C36 0.1804(9) 0.3853(15) 0.5902(4) 0.198(6) Uani d . 1 1 . .
    H H36 0.1380 0.3457 0.6107 0.238 Uiso calc R 1 1 . .
    C C37 0.2455(9) 0.3128(11) 0.5645(4) 0.198(5) Uani d . 1 1 . .
    H H37 0.2464 0.2245 0.5671 0.238 Uiso calc R 1 1 . .
    C C38 0.3095(5) 0.3786(6) 0.5345(2) 0.1211(19) Uani d . 1 1 . .
    H H38 0.3545 0.3334 0.5183 0.145 Uiso calc R 1 1 . .
    C C39 0.0817(4) 0.6394(6) 0.4002(2) 0.1086(17) Uani d . 1 1 . .
    C C40 0.0896(7) 0.7529(8) 0.4329(3) 0.213(4) Uani d . 1 1 . .
    H H40A 0.0921 0.8260 0.4096 0.320 Uiso calc R 1 1 . .
    H H40B 0.1433 0.7486 0.4561 0.320 Uiso calc R 1 1 . .
    H H40C 0.0385 0.7598 0.4548 0.320 Uiso calc R 1 1 . .
    C C41 0.0762(4) 0.5122(7) 0.4283(3) 0.142(2) Uani d . 1 1 . .
    H H41A 0.0714 0.4458 0.4015 0.213 Uiso calc R 1 1 . .
    H H41B 0.0245 0.5106 0.4498 0.213 Uiso calc R 1 1 . .
    H H41C 0.1293 0.4993 0.4514 0.213 Uiso calc R 1 1 . .
    N N1 0.37419(18) 0.4222(3) 0.26073(11) 0.0534(7) Uani d . 1 1 . .
    N N2 0.34337(17) 0.2004(3) 0.36383(11) 0.0519(7) Uani d . 1 1 . .
    N N3 0.3236(2) 0.4941(3) 0.41573(12) 0.0745(9) Uani d . 1 1 . .
    O O1 0.39933(19) 0.5102(3) 0.44974(12) 0.0930(9) Uani d . 1 1 . .
    O O2 0.0791(4) 0.6448(5) 0.35250(17) 0.1589(19) Uani d . 1 1 . .
    Cl Cl1 -0.01371(7) 0.29806(12) 0.11818(4) 0.0871(4) Uani d . 1 1 . .
    Cl Cl2 -0.08182(8) 0.07631(17) 0.41840(6) 0.1228(5) Uani d . 1 1 . .
    Cl Cl3 0.72648(8) 0.03096(14) 0.49745(6) 0.1128(5) Uani d . 1 1 . .
    Cl Cl4 0.81177(10) 0.3490(2) 0.21892(8) 0.1549(7) Uani d . 1 1 . .
    H H1 0.286(2) 0.557(3) 0.2824(12) 0.060(9) Uiso d . 1 1 . .
    H H1A 0.386(2) 0.453(3) 0.2293(14) 0.060(10) Uiso d . 1 1 . .
    H H2A 0.343(2) 0.117(3) 0.3623(13) 0.059(10) Uiso d . 1 1 . .
    H H3 0.2687(19) 0.225(3) 0.2914(13) 0.050(8) Uiso d . 1 1 . .
    H H4 0.4428(18) 0.225(3) 0.3110(12) 0.042(8) Uiso d . 1 1 . .
    H H6 0.4450(19) 0.551(3) 0.3059(12) 0.049(8) Uiso d . 1 1 . .
loop_
    _atom_site_aniso_label
    _atom_site_aniso_U_11
    _atom_site_aniso_U_22
    _atom_site_aniso_U_33
    _atom_site_aniso_U_12
    _atom_site_aniso_U_13
    _atom_site_aniso_U_23
    C1 0.060(2) 0.0453(19) 0.0517(19) 0.0018(16) 0.0036(15) 0.0040(15)
    C2 0.0522(18) 0.0474(18) 0.0463(17) 0.0051(15) 0.0063(14) 0.0020(14)
    C3 0.0505(18) 0.0478(18) 0.0461(18) 0.0029(15) 0.0002(14) 0.0030(14)
    C4 0.0481(18) 0.0472(18) 0.0501(19) 0.0000(15) 0.0030(14) -0.0009(15)
    C5 0.0553(19) 0.0464(18) 0.0464(17) -0.0041(15) -0.0011(14) -0.0015(14)
    C6 0.061(2) 0.048(2) 0.0523(19) -0.0040(16) 0.0021(16) 0.0021(15)
    C7 0.066(2) 0.0440(18) 0.0410(17) 0.0014(15) 0.0035(15) 0.0010(14)
    C8 0.0557(19) 0.0471(18) 0.0470(17) 0.0019(15) 0.0010(14) 0.0087(14)
    C9 0.057(2) 0.063(2) 0.0536(19) 0.0061(17) 0.0057(16) 0.0036(17)
    C10 0.068(2) 0.067(2) 0.0526(19) 0.0004(19) 0.0006(17) -0.0006(17)
    C11 0.059(2) 0.068(2) 0.052(2) -0.0034(18) -0.0042(16) 0.0173(17)
    C12 0.053(2) 0.074(2) 0.065(2) 0.0100(18) 0.0030(17) 0.0140(19)
    C13 0.064(2) 0.061(2) 0.056(2) 0.0126(18) 0.0047(17) 0.0060(16)
    C14 0.0512(18) 0.0451(17) 0.0533(18) 0.0049(14) 0.0008(14) 0.0026(14)
    C15 0.059(2) 0.063(2) 0.0567(19) 0.0010(17) -0.0018(16) -0.0045(17)
    C16 0.052(2) 0.080(3) 0.083(3) -0.0030(19) -0.0057(19) -0.008(2)
    C17 0.052(2) 0.085(3) 0.091(3) -0.004(2) 0.011(2) 0.010(2)
    C18 0.064(2) 0.114(4) 0.068(2) -0.002(2) 0.010(2) 0.029(2)
    C19 0.052(2) 0.090(3) 0.060(2) -0.0023(19) -0.0036(16) 0.0198(19)
    C20 0.0519(19) 0.0467(18) 0.0549(19) -0.0043(15) -0.0009(15) 0.0033(15)
    C21 0.056(2) 0.062(2) 0.061(2) 0.0026(17) 0.0039(16) 0.0051(17)
    C22 0.069(2) 0.073(2) 0.062(2) -0.009(2) -0.0059(19) 0.0179(19)
    C23 0.053(2) 0.067(2) 0.084(3) -0.0034(18) -0.0143(19) 0.022(2)
    C24 0.049(2) 0.087(3) 0.086(3) 0.0041(19) -0.0024(19) 0.008(2)
    C25 0.054(2) 0.077(2) 0.063(2) 0.0012(18) 0.0042(17) 0.0065(18)
    C26 0.058(2) 0.058(2) 0.0521(19) -0.0079(17) 0.0031(15) 0.0050(16)
    C27 0.063(2) 0.082(3) 0.091(3) -0.016(2) 0.009(2) -0.016(2)
    C28 0.066(3) 0.111(4) 0.119(4) -0.026(3) 0.008(3) -0.014(3)
    C29 0.069(3) 0.112(4) 0.100(3) -0.008(3) 0.028(2) 0.000(3)
    C30 0.080(3) 0.101(3) 0.080(3) -0.006(3) 0.023(2) -0.022(2)
    C31 0.064(2) 0.085(3) 0.060(2) -0.010(2) 0.0076(18) -0.010(2)
    C32 0.141(5) 0.107(4) 0.071(3) -0.015(3) 0.002(3) -0.039(3)
    C33 0.118(4) 0.111(4) 0.053(2) 0.005(3) -0.004(3) -0.016(3)
    C34 0.138(5) 0.175(7) 0.094(4) 0.021(5) 0.004(4) -0.004(4)
    C35 0.111(6) 0.358(17) 0.116(6) -0.002(8) 0.022(4) 0.019(9)
    C36 0.222(12) 0.281(17) 0.090(6) -0.079(11) -0.007(6) 0.065(8)
    C37 0.296(15) 0.192(10) 0.102(6) -0.072(10) -0.037(7) 0.038(6)
    C38 0.171(6) 0.104(5) 0.087(4) -0.008(4) -0.010(4) 0.011(3)
    C39 0.116(4) 0.124(5) 0.086(4) 0.021(3) 0.013(3) -0.010(3)
    C40 0.314(12) 0.155(7) 0.170(7) 0.005(7) -0.010(7) -0.062(6)
    C41 0.126(5) 0.164(6) 0.138(5) 0.017(4) 0.038(4) 0.031(5)
    N1 0.0511(16) 0.0626(18) 0.0465(16) -0.0030(13) 0.0039(13) 0.0057(14)
    N2 0.0484(16) 0.0447(17) 0.0623(17) 0.0005(13) 0.0006(12) 0.0088(13)
    N3 0.090(2) 0.072(2) 0.0593(18) -0.0117(18) -0.0146(17) 0.0008(16)
    O1 0.0775(19) 0.116(2) 0.0848(19) -0.0107(17) 0.0013(15) -0.0291(17)
    O2 0.234(5) 0.156(4) 0.087(3) 0.043(4) 0.015(3) 0.002(3)
    Cl1 0.0746(7) 0.1043(8) 0.0801(7) -0.0127(6) -0.0181(5) 0.0094(6)
    Cl2 0.0633(7) 0.1634(14) 0.1442(12) -0.0164(8) 0.0286(7) 0.0234(10)
    Cl3 0.0765(8) 0.1344(11) 0.1236(10) 0.0078(7) -0.0308(7) 0.0487(8)
    Cl4 0.0784(9) 0.1845(17) 0.2077(18) -0.0109(10) 0.0618(10) -0.0301(14)
_geom_special_details
;
All e.s.d.'s (except the e.s.d. in the dihedral angle between two l.s. planes)
are estimated using the full covariance matrix. The cell e.s.d.'s are taken
into account individually in the estimation of e.s.d.'s in distances, angles
and torsion angles; correlations between e.s.d.'s in cell parameters are only
used when they are defined by crystal symmetry. An approximate (isotropic)
treatment of cell e.s.d.'s is used for estimating e.s.d.'s involving l.s.
planes.
;
loop_
    _geom_bond_atom_site_label_1
    _geom_bond_atom_site_label_2
    _geom_bond_site_symmetry_2
    _geom_bond_distance
    _geom_bond_publ_flag
    C1 N1 . 1.454(4) ?
    C1 C8 . 1.517(4) ?
    C1 C2 . 1.557(4) ?
    C1 H1 . 1.02(3) ?
    C2 C7 . 1.482(4) ?
    C2 C3 . 1.562(4) ?
    C2 H2 . 0.9800 ?
    C3 N2 . 1.465(4) ?
    C3 C14 . 1.516(4) ?
    C3 H3 . 1.00(3) ?
    C4 N2 . 1.463(4) ?
    C4 C20 . 1.513(4) ?
    C4 C5 . 1.558(4) ?
    C4 H4 . 0.98(3) ?
    C5 C7 . 1.488(4) ?
    C5 C6 . 1.553(4) ?
    C5 H5 . 0.9800 ?
    C6 N1 . 1.454(4) ?
    C6 C26 . 1.510(5) ?
    C6 H6 . 0.97(3) ?
    C7 N3 . 1.292(4) ?
    C8 C9 . 1.382(4) ?
    C8 C13 . 1.391(4) ?
    C9 C10 . 1.393(5) ?
    C9 H9 . 0.9300 ?
    C10 C11 . 1.369(5) ?
    C10 H10 . 0.9300 ?
    C11 C12 . 1.366(5) ?
    C11 Cl1 . 1.744(4) ?
    C12 C13 . 1.369(5) ?
    C12 H12 . 0.9300 ?
    C13 H13 . 0.9300 ?
    C14 C15 . 1.379(4) ?
    C14 C19 . 1.386(5) ?
    C15 C16 . 1.386(5) ?
    C15 H15 . 0.9300 ?
    C16 C17 . 1.363(5) ?
    C16 H16 . 0.9300 ?
    C17 C18 . 1.364(5) ?
    C17 Cl2 . 1.743(4) ?
    C18 C19 . 1.382(5) ?
    C18 H18 . 0.9300 ?
    C19 H19 . 0.9300 ?
    C20 C25 . 1.382(5) ?
    C20 C21 . 1.383(5) ?
    C21 C22 . 1.381(5) ?
    C21 H21 . 0.9300 ?
    C22 C23 . 1.358(5) ?
    C22 H22 . 0.9300 ?
    C23 C24 . 1.358(5) ?
    C23 Cl3 . 1.746(3) ?
    C24 C25 . 1.385(5) ?
    C24 H24 . 0.9300 ?
    C25 H25 . 0.9300 ?
    C26 C27 . 1.373(5) ?
    C26 C31 . 1.383(5) ?
    C27 C28 . 1.368(6) ?
    C27 H27 . 0.9300 ?
    C28 C29 . 1.375(6) ?
    C28 H28 . 0.9300 ?
    C29 C30 . 1.354(6) ?
    C29 Cl4 . 1.750(4) ?
    C30 C31 . 1.360(5) ?
    C30 H30 . 0.9300 ?
    C31 H31 . 0.9300 ?
    C32 O1 . 1.454(5) ?
    C32 C33 . 1.508(7) ?
    C32 H32A . 0.9700 ?
    C32 H32B . 0.9700 ?
    C33 C38 . 1.334(7) ?
    C33 C34 . 1.371(8) ?
    C34 C35 . 1.363(11) ?
    C34 H34 . 0.9300 ?
    C35 C36 . 1.353(15) ?
    C35 H35 . 0.9300 ?
    C36 C37 . 1.410(14) ?
    C36 H36 . 0.9300 ?
    C37 C38 . 1.418(11) ?
    C37 H37 . 0.9300 ?
    C38 H38 . 0.9300 ?
    C39 O2 . 1.173(6) ?
    C39 C40 . 1.441(9) ?
    C39 C41 . 1.509(8) ?
    C40 H40A . 0.9600 ?
    C40 H40B . 0.9600 ?
    C40 H40C . 0.9600 ?
    C41 H41A . 0.9600 ?
    C41 H41B . 0.9600 ?
    C41 H41C . 0.9600 ?
    N1 H1A . 0.86(3) ?
    N2 H2A . 0.88(4) ?
    N3 O1 . 1.380(4) ?
loop_
    _geom_angle_atom_site_label_1
    _geom_angle_atom_site_label_2
    _geom_angle_atom_site_label_3
    _geom_angle_site_symmetry_1
    _geom_angle_site_symmetry_3
    _geom_angle
    _geom_angle_publ_flag
    N1 C1 C8 . . 111.7(3) ?
    N1 C1 C2 . . 108.5(3) ?
    C8 C1 C2 . . 111.0(3) ?
    N1 C1 H1 . . 108.4(18) ?
    C8 C1 H1 . . 110.1(18) ?
    C2 C1 H1 . . 106.9(18) ?
    C7 C2 C1 . . 108.3(3) ?
    C7 C2 C3 . . 107.1(2) ?
    C1 C2 C3 . . 112.8(3) ?
    C7 C2 H2 . . 109.5 ?
    C1 C2 H2 . . 109.5 ?
    C3 C2 H2 . . 109.5 ?
    N2 C3 C14 . . 109.7(3) ?
    N2 C3 C2 . . 109.1(3) ?
    C14 C3 C2 . . 109.8(3) ?
    N2 C3 H3 . . 112.2(17) ?
    C14 C3 H3 . . 108.4(17) ?
    C2 C3 H3 . . 107.7(17) ?
    N2 C4 C20 . . 109.8(3) ?
    N2 C4 C5 . . 108.3(3) ?
    C20 C4 C5 . . 110.9(3) ?
    N2 C4 H4 . . 112.1(17) ?
    C20 C4 H4 . . 108.2(16) ?
    C5 C4 H4 . . 107.6(17) ?
    C7 C5 C6 . . 106.4(3) ?
    C7 C5 C4 . . 108.1(3) ?
    C6 C5 C4 . . 112.3(3) ?
    C7 C5 H5 . . 110.0 ?
    C6 C5 H5 . . 110.0 ?
    C4 C5 H5 . . 110.0 ?
    N1 C6 C26 . . 111.5(3) ?
    N1 C6 C5 . . 108.1(3) ?
    C26 C6 C5 . . 112.2(3) ?
    N1 C6 H6 . . 111.3(18) ?
    C26 C6 H6 . . 106.9(18) ?
    C5 C6 H6 . . 106.8(18) ?
    N3 C7 C2 . . 117.4(3) ?
    N3 C7 C5 . . 129.8(3) ?
    C2 C7 C5 . . 112.8(3) ?
    C9 C8 C13 . . 118.1(3) ?
    C9 C8 C1 . . 122.4(3) ?
    C13 C8 C1 . . 119.4(3) ?
    C8 C9 C10 . . 121.2(3) ?
    C8 C9 H9 . . 119.4 ?
    C10 C9 H9 . . 119.4 ?
    C11 C10 C9 . . 118.6(3) ?
    C11 C10 H10 . . 120.7 ?
    C9 C10 H10 . . 120.7 ?
    C12 C11 C10 . . 121.3(3) ?
    C12 C11 Cl1 . . 119.8(3) ?
    C10 C11 Cl1 . . 118.9(3) ?
    C11 C12 C13 . . 119.8(3) ?
    C11 C12 H12 . . 120.1 ?
    C13 C12 H12 . . 120.1 ?
    C12 C13 C8 . . 120.9(3) ?
    C12 C13 H13 . . 119.5 ?
    C8 C13 H13 . . 119.5 ?
    C15 C14 C19 . . 117.6(3) ?
    C15 C14 C3 . . 121.2(3) ?
    C19 C14 C3 . . 121.1(3) ?
    C14 C15 C16 . . 121.7(3) ?
    C14 C15 H15 . . 119.1 ?
    C16 C15 H15 . . 119.1 ?
    C17 C16 C15 . . 118.9(3) ?
    C17 C16 H16 . . 120.5 ?
    C15 C16 H16 . . 120.5 ?
    C16 C17 C18 . . 121.1(4) ?
    C16 C17 Cl2 . . 119.5(3) ?
    C18 C17 Cl2 . . 119.4(3) ?
    C17 C18 C19 . . 119.6(4) ?
    C17 C18 H18 . . 120.2 ?
    C19 C18 H18 . . 120.2 ?
    C18 C19 C14 . . 121.0(3) ?
    C18 C19 H19 . . 119.5 ?
    C14 C19 H19 . . 119.5 ?
    C25 C20 C21 . . 118.2(3) ?
    C25 C20 C4 . . 120.9(3) ?
    C21 C20 C4 . . 120.8(3) ?
    C22 C21 C20 . . 120.9(3) ?
    C22 C21 H21 . . 119.5 ?
    C20 C21 H21 . . 119.5 ?
    C23 C22 C21 . . 119.3(3) ?
    C23 C22 H22 . . 120.4 ?
    C21 C22 H22 . . 120.4 ?
    C24 C23 C22 . . 121.5(3) ?
    C24 C23 Cl3 . . 119.9(3) ?
    C22 C23 Cl3 . . 118.5(3) ?
    C23 C24 C25 . . 119.3(4) ?
    C23 C24 H24 . . 120.4 ?
    C25 C24 H24 . . 120.4 ?
    C20 C25 C24 . . 120.8(3) ?
    C20 C25 H25 . . 119.6 ?
    C24 C25 H25 . . 119.6 ?
    C27 C26 C31 . . 117.8(3) ?
    C27 C26 C6 . . 119.1(3) ?
    C31 C26 C6 . . 123.1(3) ?
    C28 C27 C26 . . 121.1(4) ?
    C28 C27 H27 . . 119.5 ?
    C26 C27 H27 . . 119.5 ?
    C27 C28 C29 . . 119.3(4) ?
    C27 C28 H28 . . 120.3 ?
    C29 C28 H28 . . 120.3 ?
    C30 C29 C28 . . 120.7(4) ?
    C30 C29 Cl4 . . 119.9(4) ?
    C28 C29 Cl4 . . 119.4(4) ?
    C29 C30 C31 . . 119.5(4) ?
    C29 C30 H30 . . 120.3 ?
    C31 C30 H30 . . 120.3 ?
    C30 C31 C26 . . 121.6(4) ?
    C30 C31 H31 . . 119.2 ?
    C26 C31 H31 . . 119.2 ?
    O1 C32 C33 . . 112.7(4) ?
    O1 C32 H32A . . 109.0 ?
    C33 C32 H32A . . 109.0 ?
    O1 C32 H32B . . 109.0 ?
    C33 C32 H32B . . 109.0 ?
    H32A C32 H32B . . 107.8 ?
    C38 C33 C34 . . 120.7(6) ?
    C38 C33 C32 . . 122.4(6) ?
    C34 C33 C32 . . 116.8(6) ?
    C35 C34 C33 . . 119.9(9) ?
    C35 C34 H34 . . 120.1 ?
    C33 C34 H34 . . 120.1 ?
    C36 C35 C34 . . 121.9(11) ?
    C36 C35 H35 . . 119.1 ?
    C34 C35 H35 . . 119.1 ?
    C35 C36 C37 . . 118.9(12) ?
    C35 C36 H36 . . 120.5 ?
    C37 C36 H36 . . 120.5 ?
    C36 C37 C38 . . 118.0(11) ?
    C36 C37 H37 . . 121.0 ?
    C38 C37 H37 . . 121.0 ?
    C33 C38 C37 . . 120.6(8) ?
    C33 C38 H38 . . 119.7 ?
    C37 C38 H38 . . 119.7 ?
    O2 C39 C40 . . 121.1(7) ?
    O2 C39 C41 . . 120.1(6) ?
    C40 C39 C41 . . 118.8(6) ?
    C39 C40 H40A . . 109.5 ?
    C39 C40 H40B . . 109.5 ?
    H40A C40 H40B . . 109.5 ?
    C39 C40 H40C . . 109.5 ?
    H40A C40 H40C . . 109.5 ?
    H40B C40 H40C . . 109.5 ?
    C39 C41 H41A . . 109.5 ?
    C39 C41 H41B . . 109.5 ?
    H41A C41 H41B . . 109.5 ?
    C39 C41 H41C . . 109.5 ?
    H41A C41 H41C . . 109.5 ?
    H41B C41 H41C . . 109.5 ?
    C1 N1 C6 . . 113.5(3) ?
    C1 N1 H1A . . 112(2) ?
    C6 N1 H1A . . 107(2) ?
    C4 N2 C3 . . 114.9(3) ?
    C4 N2 H2A . . 109(2) ?
    C3 N2 H2A . . 109(2) ?
    C7 N3 O1 . . 110.0(3) ?
    N3 O1 C32 . . 106.9(3) ?
loop_
    _geom_torsion_atom_site_label_1
    _geom_torsion_atom_site_label_2
    _geom_torsion_atom_site_label_3
    _geom_torsion_atom_site_label_4
    _geom_torsion_site_symmetry_1
    _geom_torsion_site_symmetry_2
    _geom_torsion_site_symmetry_3
    _geom_torsion_site_symmetry_4
    _geom_torsion
    _geom_torsion_publ_flag
    N1 C1 C2 C7 . . . . 55.2(3) ?
    C8 C1 C2 C7 . . . . 178.4(3) ?
    N1 C1 C2 C3 . . . . -63.2(3) ?
    C8 C1 C2 C3 . . . . 60.0(3) ?
    C7 C2 C3 N2 . . . . -4.7(3) ?
    C1 C2 C3 N2 . . . . 114.4(3) ?
    C7 C2 C3 C14 . . . . 115.5(3) ?
    C1 C2 C3 C14 . . . . -125.4(3) ?
    N2 C4 C5 C7 . . . . -1.1(3) ?
    C20 C4 C5 C7 . . . . -121.6(3) ?
    N2 C4 C5 C6 . . . . -118.2(3) ?
    C20 C4 C5 C6 . . . . 121.4(3) ?
    C7 C5 C6 N1 . . . . -59.7(3) ?
    C4 C5 C6 N1 . . . . 58.4(3) ?
    C7 C5 C6 C26 . . . . 177.0(3) ?
    C4 C5 C6 C26 . . . . -65.0(4) ?
    C1 C2 C7 N3 . . . . 122.5(3) ?
    C3 C2 C7 N3 . . . . -115.5(3) ?
    C1 C2 C7 C5 . . . . -59.2(3) ?
    C3 C2 C7 C5 . . . . 62.7(3) ?
    C6 C5 C7 N3 . . . . -121.0(4) ?
    C4 C5 C7 N3 . . . . 118.3(4) ?
    C6 C5 C7 C2 . . . . 61.1(3) ?
    C4 C5 C7 C2 . . . . -59.7(3) ?
    N1 C1 C8 C9 . . . . 10.8(4) ?
    C2 C1 C8 C9 . . . . -110.5(3) ?
    N1 C1 C8 C13 . . . . -172.1(3) ?
    C2 C1 C8 C13 . . . . 66.6(4) ?
    C13 C8 C9 C10 . . . . -0.7(5) ?
    C1 C8 C9 C10 . . . . 176.4(3) ?
    C8 C9 C10 C11 . . . . -0.6(5) ?
    C9 C10 C11 C12 . . . . 1.5(5) ?
    C9 C10 C11 Cl1 . . . . -177.7(3) ?
    C10 C11 C12 C13 . . . . -1.0(5) ?
    Cl1 C11 C12 C13 . . . . 178.2(3) ?
    C11 C12 C13 C8 . . . . -0.4(5) ?
    C9 C8 C13 C12 . . . . 1.2(5) ?
    C1 C8 C13 C12 . . . . -176.0(3) ?
    N2 C3 C14 C15 . . . . -151.8(3) ?
    C2 C3 C14 C15 . . . . 88.3(4) ?
    N2 C3 C14 C19 . . . . 31.7(4) ?
    C2 C3 C14 C19 . . . . -88.1(4) ?
    C19 C14 C15 C16 . . . . -0.1(5) ?
    C3 C14 C15 C16 . . . . -176.7(3) ?
    C14 C15 C16 C17 . . . . -1.1(6) ?
    C15 C16 C17 C18 . . . . 1.7(6) ?
    C15 C16 C17 Cl2 . . . . -179.8(3) ?
    C16 C17 C18 C19 . . . . -1.2(7) ?
    Cl2 C17 C18 C19 . . . . -179.7(3) ?
    C17 C18 C19 C14 . . . . 0.0(7) ?
    C15 C14 C19 C18 . . . . 0.7(6) ?
    C3 C14 C19 C18 . . . . 177.2(4) ?
    N2 C4 C20 C25 . . . . 146.8(3) ?
    C5 C4 C20 C25 . . . . -93.6(4) ?
    N2 C4 C20 C21 . . . . -36.6(4) ?
    C5 C4 C20 C21 . . . . 83.0(4) ?
    C25 C20 C21 C22 . . . . 1.0(5) ?
    C4 C20 C21 C22 . . . . -175.6(3) ?
    C20 C21 C22 C23 . . . . -1.5(6) ?
    C21 C22 C23 C24 . . . . 0.7(6) ?
    C21 C22 C23 Cl3 . . . . 179.2(3) ?
    C22 C23 C24 C25 . . . . 0.4(6) ?
    Cl3 C23 C24 C25 . . . . -178.0(3) ?
    C21 C20 C25 C24 . . . . 0.1(5) ?
    C4 C20 C25 C24 . . . . 176.8(3) ?
    C23 C24 C25 C20 . . . . -0.9(6) ?
    N1 C6 C26 C27 . . . . 161.1(3) ?
    C5 C6 C26 C27 . . . . -77.5(4) ?
    N1 C6 C26 C31 . . . . -19.9(5) ?
    C5 C6 C26 C31 . . . . 101.6(4) ?
    C31 C26 C27 C28 . . . . -0.5(6) ?
    C6 C26 C27 C28 . . . . 178.7(4) ?
    C26 C27 C28 C29 . . . . 0.5(7) ?
    C27 C28 C29 C30 . . . . -0.5(8) ?
    C27 C28 C29 Cl4 . . . . 179.7(4) ?
    C28 C29 C30 C31 . . . . 0.6(8) ?
    Cl4 C29 C30 C31 . . . . -179.7(4) ?
    C29 C30 C31 C26 . . . . -0.7(7) ?
    C27 C26 C31 C30 . . . . 0.6(6) ?
    C6 C26 C31 C30 . . . . -178.5(4) ?
    O1 C32 C33 C38 . . . . 35.3(7) ?
    O1 C32 C33 C34 . . . . -147.2(5) ?
    C38 C33 C34 C35 . . . . -2.5(9) ?
    C32 C33 C34 C35 . . . . 179.9(6) ?
    C33 C34 C35 C36 . . . . 1.2(13) ?
    C34 C35 C36 C37 . . . . -0.6(16) ?
    C35 C36 C37 C38 . . . . 1.1(15) ?
    C34 C33 C38 C37 . . . . 3.2(9) ?
    C32 C33 C38 C37 . . . . -179.4(5) ?
    C36 C37 C38 C33 . . . . -2.5(12) ?
    C8 C1 N1 C6 . . . . 177.3(3) ?
    C2 C1 N1 C6 . . . . -60.0(3) ?
    C26 C6 N1 C1 . . . . -173.5(3) ?
    C5 C6 N1 C1 . . . . 62.8(4) ?
    C20 C4 N2 C3 . . . . -179.0(3) ?
    C5 C4 N2 C3 . . . . 59.8(3) ?
    C14 C3 N2 C4 . . . . -176.9(3) ?
    C2 C3 N2 C4 . . . . -56.6(4) ?
    C2 C7 N3 O1 . . . . 174.4(3) ?
    C5 C7 N3 O1 . . . . -3.5(5) ?
    C7 N3 O1 C32 . . . . 178.8(3) ?
    C33 C32 O1 N3 . . . . 63.3(5) ?
loop_
    _geom_hbond_atom_site_label_D
    _geom_hbond_atom_site_label_H
    _geom_hbond_atom_site_label_A
    _geom_hbond_site_symmetry_A
    _geom_hbond_distance_DH
    _geom_hbond_distance_HA
    _geom_hbond_distance_DA
    _geom_hbond_angle_DHA
    C13 H13 O2 . 0.93 2.52 3.441(6) 172
    N2 H2A Cg3 2_565 0.88(3) 2.85(3) 3.637(3) 150(3)
