# Supplementary material for: 2,4,6,8-Tetra­kis(4-chloro­phen­yl)-3,7-diaza­bicyclo­[3.3.1]nonan-9-one O-benzyl­oxime acetone monosolvate
Source: Acta Crystallogr Sect E Struct Rep Online. 2012 Apr 21;68(Pt 5):o1481. doi: 10.1107/S1600536812016509 (PMC3344591; doi:10.1107/S1600536812016509)
Supplement: Supplementary file 2 [file e-68-o1481-Isup2.hkl]

#
# h,k,l, Fc-squared, Fo-squared, sigma(Fo-squared) and status flag
#
data_I
_shelx_title ' PC12 in P2(1)/n'
_shelx_refln_list_code          4
_shelx_F_calc_maximum      348.51
_exptl_crystal_F_000      1552.00
_reflns_d_resolution_high  0.8250
 
loop_
 _symmetry_equiv_pos_as_xyz
 'x, y, z'
 '-x+1/2, y+1/2, -z+1/2'
 '-x, -y, -z'
 'x-1/2, -y-1/2, z-1/2'
 
_cell_length_a    14.9237
_cell_length_b    10.5064
_cell_length_c    24.6015
_cell_angle_alpha  90.000
_cell_angle_beta   93.116
_cell_angle_gamma  90.000
 
_shelx_F_squared_multiplier     1.000
 
loop_
 _refln_index_h
 _refln_index_k
 _refln_index_l
 _refln_F_squared_calc
 _refln_F_squared_meas
 _refln_F_squared_sigma
 _refln_observed_status
   4   0   0       26.18      110.95      5.38 o
   6   0   0      789.54      777.17     19.63 o
   8   0   0     1427.42     1440.60     31.47 o
  10   0   0      976.56     1066.22     30.58 o
  12   0   0      646.41      503.73     23.02 o
  14   0   0      344.24      259.02     26.02 o
  16   0   0        0.28        6.11     15.08 o
  18   0   0        9.45      -21.20     21.85 o
   1   1   0     4434.29     3813.77     52.40 o
   2   1   0      975.03      976.50     10.58 o
   3   1   0      205.61      187.14      3.55 o
   4   1   0      670.43      879.66      9.72 o
   5   1   0     4665.08     4339.33     40.80 o
   6   1   0      599.99      510.20      8.29 o
   7   1   0       52.01      127.47      5.63 o
   8   1   0       31.38       40.01      5.02 o
   9   1   0       19.51       10.00      6.13 o
  10   1   0      105.82      142.01      8.49 o
  11   1   0      394.66      365.62     12.98 o
  12   1   0       15.26      -15.91     15.91 o
  13   1   0      399.99      442.82     15.23 o
  14   1   0       21.35       38.72      9.61 o
  15   1   0       19.69       13.67     10.55 o
  16   1   0       61.60       85.05     12.97 o
  17   1   0       29.03       41.09     13.55 o
  18   1   0       51.58       57.85     23.96 o
   0   2   0     8539.59     8631.75    254.02 o
   1   2   0     2615.08     2501.74     34.21 o
   2   2   0     9209.52    10105.38    100.78 o
   3   2   0       69.27       28.95      2.25 o
   4   2   0     2339.86     1963.06     20.16 o
   5   2   0      661.06      641.15      8.60 o
   6   2   0     5601.52     5708.60     62.52 o
   7   2   0     4183.64     4095.23     49.26 o
   8   2   0      444.16      377.12      9.31 o
   9   2   0       77.30       82.94      6.49 o
  10   2   0        3.13       37.71      7.27 o
  11   2   0     2123.83     2197.08     33.56 o
  12   2   0      898.73      817.83     19.03 o
  13   2   0      828.13      767.65     25.75 o
  14   2   0       11.91       -1.84      9.09 o
  15   2   0      150.77      123.39     12.95 o
  16   2   0       20.99        2.60     11.95 o
  17   2   0       23.35       35.23     13.70 o
   1   3   0    11225.94    11173.71    165.86 o
   2   3   0      371.41      471.07      6.80 o
   3   3   0       82.58       80.51      2.93 o
   4   3   0       17.28       20.13      2.19 o
   5   3   0      775.68      805.59     11.14 o
   6   3   0     1757.85     2024.26     26.51 o
   7   3   0       65.44      110.42      4.93 o
   8   3   0      324.06      256.00      7.76 o
   9   3   0      108.06      121.15      6.79 o
  10   3   0     1524.65     1553.64     25.46 o
  11   3   0     1091.61     1185.86     21.63 o
  12   3   0       77.18       98.32      9.90 o
  13   3   0       55.49       44.92      9.23 o
  14   3   0        4.08       -6.25     10.16 o
  15   3   0       73.81       70.11     12.59 o
  16   3   0        0.38      -11.84     13.37 o
  17   3   0        1.80       -8.48     12.81 o
   0   4   0     2532.05     2436.34     43.24 o
   1   4   0    18378.10    17690.63    261.37 o
   2   4   0     2094.03     2328.43     25.64 o
   3   4   0     3494.70     3683.99     42.92 o
   4   4   0        1.60        0.68      2.98 o
   5   4   0        9.33       -1.58      3.24 o
   6   4   0        5.22       33.67      3.42 o
   7   4   0      477.50      602.34     13.38 o
   8   4   0      463.16      394.23     10.69 o
   9   4   0       12.60        1.91      4.81 o
  10   4   0        9.50       -6.40      6.40 o
  11   4   0        2.43       -2.89      7.52 o
  12   4   0       10.36       26.55      9.69 o
  13   4   0        0.78       -0.90      9.70 o
  14   4   0        8.63        4.89     10.72 o
  15   4   0       56.18       48.71     12.11 o
  16   4   0        8.28       -7.38     13.85 o
  17   4   0        9.10       -8.84     17.78 o
   1   5   0     2019.67     2019.45     24.01 o
   2   5   0     1260.79     1187.50     15.11 o
   3   5   0     2995.07     2980.72     31.10 o
   4   5   0     2356.64     2455.59     31.56 o
   5   5   0      499.58      597.85     10.48 o
   6   5   0        1.95       -3.87      3.87 o
   7   5   0      250.87      207.89      7.68 o
   8   5   0       12.07        6.15      4.42 o
   9   5   0      500.81      568.54     12.01 o
  10   5   0      124.19      163.54      9.95 o
  11   5   0        0.13       -8.22      8.22 o
  12   5   0      129.67      138.23     12.40 o
  13   5   0      470.96      500.62     19.93 o
  14   5   0      157.33      179.39     18.50 o
  15   5   0        0.12      -15.30     15.30 o
  16   5   0        6.37        8.70     17.09 o
   0   6   0     1021.31      837.91     24.08 o
   1   6   0       25.96        9.50      2.56 o
   2   6   0       28.07       59.50      3.25 o
   3   6   0      218.32      206.46      5.50 o
   4   6   0       15.39       11.84      3.08 o
   5   6   0      205.96      193.81      6.11 o
   6   6   0      705.02      748.62     14.28 o
   7   6   0       69.83       82.87      5.93 o
   8   6   0        0.08        8.53      5.84 o
   9   6   0        3.96       25.92      7.54 o
  10   6   0      642.55      621.17     19.34 o
  11   6   0       24.30       15.94     10.05 o
  12   6   0       59.51       83.57     14.57 o
  13   6   0       89.32       96.40     17.12 o
  14   6   0      120.41      128.76     17.25 o
  15   6   0        4.42       -9.44     16.19 o
   1   7   0        0.42        0.97      3.10 o
   2   7   0      478.05      489.73      9.38 o
   3   7   0      160.55      179.84      6.35 o
   4   7   0        1.15        5.36      4.81 o
   5   7   0      501.29      484.94     10.01 o
   6   7   0        0.05       11.21      5.02 o
   7   7   0      371.39      451.89     11.67 o
   8   7   0      740.13      742.14     22.89 o
   9   7   0       12.78        2.86     10.08 o
  10   7   0        3.62      -11.16     11.16 o
  11   7   0        1.52       -6.80     12.22 o
  12   7   0       28.89       35.07     13.91 o
  13   7   0        1.61       17.94     14.62 o
  14   7   0        6.11       23.39     18.61 o
  15   7   0        0.00      -12.44     16.67 o
   0   8   0      368.15      433.15     22.38 o
   1   8   0        0.31        3.14      5.14 o
   2   8   0       49.72       44.36      4.29 o
   3   8   0      160.93      177.04      6.88 o
   4   8   0        4.68        0.57      5.09 o
   5   8   0       37.48       54.59      6.24 o
   6   8   0      510.90      513.16     14.80 o
   7   8   0        4.60        9.75      9.53 o
   8   8   0      130.49      115.80     12.15 o
   9   8   0        3.64       26.29     11.23 o
  10   8   0        1.06       12.03     11.81 o
  11   8   0        2.37       -1.04     12.13 o
  12   8   0        0.45      -13.16     13.16 o
  13   8   0        0.01      -10.61     14.14 o
  14   8   0        2.82      -12.75     28.75 o
   1   9   0        0.27        3.33      6.35 o
   2   9   0        7.54        3.87      6.55 o
   3   9   0        9.48       16.27      5.56 o
   4   9   0       31.97       36.86      6.49 o
   5   9   0       15.30        5.36     16.35 o
   6   9   0       33.87       17.22      8.80 o
   7   9   0      110.47       97.22     11.29 o
   8   9   0        0.27       -9.67      9.67 o
   9   9   0      101.08      109.79     12.82 o
  10   9   0       51.21       50.31     12.46 o
  11   9   0       42.05       45.06     13.98 o
  12   9   0        7.92       -3.32     13.98 o
   0  10   0       16.50       17.10     13.29 o
   1  10   0        2.61       14.20      6.46 o
   2  10   0        9.18        0.37      6.42 o
   3  10   0        0.53        4.83     15.40 o
   4  10   0       73.79       85.06      9.16 o
   5  10   0       14.84        7.08      8.24 o
   6  10   0      252.13      237.57     13.33 o
   7  10   0        2.77       -2.47      9.52 o
   8  10   0       13.26       17.15     16.54 o
   9  10   0        6.39      -11.00     11.00 o
  10  10   0        2.87        2.30     11.70 o
  11  10   0        1.54       -6.50     16.84 o
   1  11   0        1.02       -7.89      7.89 o
   2  11   0        4.43       12.17      7.36 o
   3  11   0       33.89       35.57      8.21 o
   4  11   0       37.61       45.56     11.10 o
   5  11   0       96.95       83.87     13.30 o
   6  11   0       63.12       79.84     10.82 o
   7  11   0       19.05       42.16     11.01 o
   8  11   0        0.13      -10.04     10.04 o
   9  11   0        0.47      -12.09     12.09 o
   0  12   0        8.69       16.41      8.89 o
   1  12   0        1.47       -7.06      7.06 o
   2  12   0        0.28       -6.19      6.81 o
   3  12   0        0.01        7.95      7.89 o
   4  12   0        0.83       -8.12      8.12 o
   5  12   0       32.80       35.58      9.59 o
 -17   0   1        0.01        3.90     16.49 o
 -15   0   1       45.04       40.96     27.15 o
 -13   0   1       49.04       25.07     13.55 o
 -11   0   1     3643.29     3455.43     68.41 o
  -9   0   1     2237.62     2312.98     46.98 o
  -7   0   1      245.87      285.15      9.79 o
  -5   0   1    26371.07    28641.30    382.20 o
  -3   0   1      346.42      227.16      5.54 o
   1   0   1       44.54       20.21      1.11 o
   3   0   1    17410.64    17575.62    235.11 o
   5   0   1     6086.91     6649.58     86.19 o
   7   0   1     5207.38     4912.56     77.37 o
   9   0   1       61.67       88.57     10.05 o
  11   0   1       39.55       37.56     18.31 o
  13   0   1     1188.45      976.85     34.06 o
  15   0   1        0.00       -0.61     14.46 o
  17   0   1      297.71      432.80     30.76 o
 -18   1   1       35.08       45.68     63.51 o
 -17   1   1        7.53        6.41     13.05 o
 -16   1   1       19.81       33.52     11.13 o
 -15   1   1       33.38       24.30     10.75 o
 -14   1   1      101.14      108.77     10.60 o
 -13   1   1        4.67       -7.38      9.18 o
 -12   1   1        8.26      -10.48     15.81 o
 -11   1   1     3051.58     2849.78     41.36 o
 -10   1   1        2.76       24.69      7.13 o
  -9   1   1      574.40      518.77     12.94 o
  -8   1   1       79.50      100.51      5.71 o
  -7   1   1     3194.29     3143.19     38.72 o
  -6   1   1      422.38      314.38      6.58 o
  -5   1   1     3060.94     2634.28     26.89 o
  -4   1   1    15617.72    14009.37    132.92 o
  -3   1   1     4382.20     4703.88     45.40 o
  -2   1   1     4406.57     4765.24     51.02 o
  -1   1   1       76.07      147.35      3.90 o
   1   1   1     1996.60     2154.79     29.85 o
   2   1   1     4519.20     5103.01     91.07 o
   3   1   1     3975.04     3855.89     34.26 o
   4   1   1      123.96      375.79      5.51 o
   5   1   1     5022.59     5325.61     49.64 o
   6   1   1      217.57      173.60      4.56 o
   7   1   1     1588.43     1605.96     21.72 o
   8   1   1     1613.76     1442.99     20.50 o
   9   1   1      134.43      129.74      8.04 o
  10   1   1        0.10        2.78      6.68 o
  11   1   1      290.26      304.72     12.07 o
  12   1   1      475.11      485.35     14.97 o
  13   1   1      738.14      778.30     18.61 o
  14   1   1      497.61      536.74     16.45 o
  15   1   1       15.52       19.59     10.10 o
  16   1   1       62.60       96.49     13.14 o
  17   1   1       15.41       13.44     13.55 o
 -17   2   1       24.21       44.33     13.59 o
 -16   2   1      274.57      363.26     17.29 o
 -15   2   1      111.22      132.67     13.78 o
 -14   2   1        0.04        4.80      9.15 o
 -13   2   1      682.86      668.83     17.94 o
 -12   2   1      248.81      272.06     14.08 o
 -11   2   1       15.09       -7.98      7.98 o
 -10   2   1      128.66      103.63      8.12 o
  -9   2   1      806.69      880.68     15.36 o
  -8   2   1      300.75      381.42      9.50 o
  -7   2   1      274.23      352.19      8.29 o
  -6   2   1      122.62      115.88      4.84 o
  -5   2   1        8.49       25.25      2.85 o
  -4   2   1     2936.93     2500.51     25.16 o
  -3   2   1    10440.81    11039.41    104.83 o
  -2   2   1    32961.67    33496.89    316.27 o
  -1   2   1      687.61      739.16      8.03 o
   0   2   1    11864.05    11723.97    157.31 o
   1   2   1      301.75      240.64      9.69 o
   2   2   1       69.18      113.73      3.61 o
   3   2   1    14670.77    14204.38    122.66 o
   4   2   1     3014.78     3467.86     34.27 o
   5   2   1       12.71        3.86      2.43 o
   6   2   1     1017.00      943.39     12.92 o
   7   2   1     1337.47     1414.20     21.99 o
   8   2   1      480.09      462.76     10.14 o
   9   2   1        6.77       13.87      5.69 o
  10   2   1       42.03       84.69      8.09 o
  11   2   1     1364.50     1359.84     24.02 o
  12   2   1     2358.15     2299.50     35.56 o
  13   2   1        0.91       -5.54      8.54 o
  14   2   1       62.34       66.41     10.04 o
  15   2   1       98.40      120.61     15.89 o
  16   2   1       11.73        5.86     13.10 o
  17   2   1        0.00        3.12     12.91 o
 -17   3   1       12.32        7.94     14.62 o
 -16   3   1        6.92      -11.46     11.46 o
 -15   3   1       35.06       21.55     11.47 o
 -14   3   1       43.90       49.20     11.32 o
 -13   3   1       66.95       76.91      9.53 o
 -12   3   1      312.02      283.39     15.14 o
 -11   3   1      431.02      338.51     11.82 o
 -10   3   1      475.02      420.31     12.66 o
  -9   3   1       25.17       19.47      6.67 o
  -8   3   1        2.90       -4.84      4.84 o
  -7   3   1       51.10       81.38      5.56 o
  -6   3   1     2932.62     3152.84     35.88 o
  -5   3   1     3269.16     3330.26     39.87 o
  -4   3   1      244.84      243.58      5.00 o
  -3   3   1      211.78      163.83      3.35 o
  -2   3   1     3500.75     3295.45     33.50 o
  -1   3   1    11481.07    12254.77    149.85 o
   0   3   1    35262.48    36537.54    752.39 o
   1   3   1     4076.35     4126.87    139.43 o
   2   3   1    12090.23    11953.46    145.75 o
   3   3   1     2638.87     2258.41     22.66 o
   4   3   1     1150.26     1047.86     11.74 o
   5   3   1      260.99      279.05      5.62 o
   6   3   1     4940.97     4938.12     54.66 o
   7   3   1     2723.42     2672.09     33.44 o
   8   3   1        8.23        3.15      4.81 o
   9   3   1        2.62       13.86      5.52 o
  10   3   1      533.12      535.51     15.66 o
  11   3   1       55.63       28.12      7.99 o
  12   3   1     3000.48     2957.95     43.15 o
  13   3   1       41.03       33.78      9.09 o
  14   3   1       21.70       35.29     10.91 o
  15   3   1       81.55       72.03     14.13 o
  16   3   1       14.55       16.17     12.35 o
  17   3   1        4.35        3.64     13.17 o
 -17   4   1        5.83      -11.48     19.01 o
 -16   4   1        0.37      -14.96     14.96 o
 -15   4   1      135.36      153.96     13.30 o
 -14   4   1       16.00       -6.13     10.58 o
 -13   4   1       17.41       10.23      9.82 o
 -12   4   1        0.42       -1.95      8.26 o
 -11   4   1        1.40       -1.55      7.62 o
 -10   4   1      844.88      796.94     19.49 o
  -9   4   1       83.82      104.74      6.96 o
  -8   4   1      437.51      506.85     11.94 o
  -7   4   1       14.96       39.89      4.16 o
  -6   4   1     1061.35      874.17     12.41 o
  -5   4   1       54.34       63.52      3.83 o
  -4   4   1      522.83      492.12      8.19 o
  -3   4   1      141.11      130.09      3.45 o
  -2   4   1       73.87       86.04      3.23 o
  -1   4   1     4157.28     4106.77     50.87 o
   0   4   1     7499.27     7911.09    136.83 o
   1   4   1      370.42      359.67      8.65 o
   2   4   1      907.98      864.23     12.31 o
   3   4   1       25.71       22.36      3.23 o
   4   4   1     1463.57     1183.07     14.75 o
   5   4   1      899.16      873.38     12.05 o
   6   4   1      292.88      250.14      5.73 o
   7   4   1      990.22      879.88     12.29 o
   8   4   1      471.69      553.98     11.10 o
   9   4   1     1559.56     1441.79     31.52 o
  10   4   1      694.85      605.09     16.02 o
  11   4   1      221.75      282.76     10.89 o
  12   4   1      624.98      625.45     18.52 o
  13   4   1       60.17       25.24     12.30 o
  14   4   1        0.80       -6.08     10.37 o
  15   4   1       17.46       23.09     13.12 o
  16   4   1        0.01       -7.08     13.37 o
  17   4   1        0.77        5.48     18.05 o
 -16   5   1        1.15       -8.30     31.81 o
 -15   5   1        8.98      -15.85     15.85 o
 -14   5   1        0.37       -6.45     12.16 o
 -13   5   1        1.10       -2.09     11.82 o
 -12   5   1      145.05      181.59     11.59 o
 -11   5   1       40.34       44.28      9.27 o
 -10   5   1       28.65       38.56      6.38 o
  -9   5   1        1.47       12.72      5.80 o
  -8   5   1      796.15      825.11     14.06 o
  -7   5   1       61.16       77.95      4.41 o
  -6   5   1       59.67       59.23      4.68 o
  -5   5   1     1422.50     1540.16     21.88 o
  -4   5   1      879.15      906.54     14.05 o
  -3   5   1     1072.24     1049.20     15.21 o
  -2   5   1      145.97      152.36      4.60 o
  -1   5   1     2480.16     2513.53     31.85 o
   0   5   1      636.29      774.35     13.67 o
   1   5   1      338.04      306.96     12.33 o
   2   5   1      444.89      496.42     10.53 o
   3   5   1      264.49      230.59      5.00 o
   4   5   1     2762.73     2694.58     35.12 o
   5   5   1      522.67      585.78     10.30 o
   6   5   1     4118.05     4298.35     56.03 o
   7   5   1        5.50        2.88      4.55 o
   8   5   1       72.20       66.90      6.52 o
   9   5   1       23.75       61.98      6.51 o
  10   5   1       19.56       16.02      6.06 o
  11   5   1      244.44      231.45     11.87 o
  12   5   1      482.37      473.35     15.67 o
  13   5   1       61.90       84.44     12.41 o
  14   5   1       19.22       33.75     12.98 o
  15   5   1       52.18       79.34     17.31 o
  16   5   1        4.48        2.03     16.89 o
 -15   6   1       21.25       11.98     16.51 o
 -14   6   1       28.68       36.98     16.20 o
 -13   6   1      100.64      129.06     18.04 o
 -12   6   1       23.92       31.86     14.28 o
 -11   6   1      125.71      155.85     16.49 o
 -10   6   1       10.72       -6.55      9.17 o
  -9   6   1      121.99       99.84      9.01 o
  -8   6   1      483.43      441.27     18.67 o
  -7   6   1       29.19       30.56      4.96 o
  -6   6   1      316.54      327.93     14.88 o
  -5   6   1        2.14        5.23      4.00 o
  -4   6   1     1677.79     1587.82     26.99 o
  -3   6   1      265.25      298.66      7.13 o
  -2   6   1     2010.15     1967.86     25.99 o
  -1   6   1      160.65      183.16      4.75 o
   0   6   1      985.45      979.66     14.30 o
   1   6   1      810.52      835.23     17.60 o
   2   6   1       85.96       74.31      5.81 o
   3   6   1        1.79       19.40      3.08 o
   4   6   1      876.49      888.41     12.82 o
   5   6   1      340.36      347.97      9.24 o
   6   6   1      150.85      170.79      6.98 o
   7   6   1       53.07       38.72      5.97 o
   8   6   1       13.00       20.48      5.78 o
   9   6   1      164.24      163.16      9.61 o
  10   6   1        4.06        8.24      9.31 o
  11   6   1      302.08      326.79     15.00 o
  12   6   1      120.52      119.26     16.86 o
  13   6   1       48.34       51.60     15.16 o
  14   6   1        0.58        3.86     16.12 o
  15   6   1       25.61       27.32     16.94 o
 -15   7   1       11.23       20.23     20.40 o
 -14   7   1        4.28        5.95     15.30 o
 -13   7   1       54.71       33.39     14.88 o
 -12   7   1       46.17       31.78     13.67 o
 -11   7   1        4.28        0.46     12.27 o
 -10   7   1       13.11       18.06     11.43 o
  -9   7   1       23.75       41.66     11.31 o
  -8   7   1       11.02       17.77      9.30 o
  -7   7   1       65.52       81.53      6.49 o
  -6   7   1      390.17      349.06      8.94 o
  -5   7   1      511.85      444.61     10.59 o
  -4   7   1      166.95      182.49      6.58 o
  -3   7   1       33.92       21.31      3.72 o
  -2   7   1        1.79        3.25      3.14 o
  -1   7   1       13.66        7.98      3.11 o
   0   7   1      486.98      391.41      8.24 o
   1   7   1      241.38      290.42      6.47 o
   2   7   1       44.95       82.17      3.90 o
   3   7   1      778.35      795.52     12.77 o
   4   7   1       72.10      120.41      6.85 o
   5   7   1      189.42      206.02      6.41 o
   6   7   1       20.08       20.74      5.04 o
   7   7   1      403.00      391.26     12.88 o
   8   7   1       56.95       66.33      8.79 o
   9   7   1       31.61       34.63     18.85 o
  10   7   1      137.25      153.18     18.62 o
  11   7   1        1.47        0.70     12.43 o
  12   7   1       29.81       55.15     14.24 o
  13   7   1        1.77       -6.56     14.16 o
  14   7   1        0.44        1.76     14.91 o
  15   7   1        6.08      -10.20     26.96 o
 -14   8   1       31.98       41.73     17.39 o
 -13   8   1        1.58       -6.73     14.46 o
 -12   8   1       15.06       22.84     14.54 o
 -11   8   1        0.48       -6.79     12.13 o
 -10   8   1       29.68       11.59     12.63 o
  -9   8   1        0.20        1.29     11.39 o
  -8   8   1        7.23       30.88     10.30 o
  -7   8   1      465.36      416.30     28.37 o
  -6   8   1        6.31       19.15      7.09 o
  -5   8   1      274.33      216.35      8.62 o
  -4   8   1      245.90      207.70      8.16 o
  -3   8   1      109.15       93.92      5.87 o
  -2   8   1      413.95      393.47      9.61 o
  -1   8   1      410.13      428.36      8.79 o
   0   8   1       56.84       81.24      4.43 o
   1   8   1       63.88       72.77      5.14 o
   2   8   1       67.88       65.63      4.35 o
   3   8   1      513.95      516.02     10.13 o
   4   8   1        7.20       13.89      5.49 o
   5   8   1      902.66      840.72     16.69 o
   6   8   1       29.76       59.46      7.51 o
   7   8   1      334.95      324.87     16.37 o
   8   8   1      284.32      374.34     16.87 o
   9   8   1      113.76      134.96     13.53 o
  10   8   1       12.90       21.15     11.88 o
  11   8   1        6.73       14.91     12.46 o
  12   8   1       10.22        7.96     14.14 o
  13   8   1       24.93       54.67     15.68 o
  14   8   1       23.69       25.68     31.69 o
 -12   9   1        1.40       15.23     13.08 o
 -11   9   1       11.89        2.89     12.67 o
 -10   9   1       44.87       34.59     12.31 o
  -9   9   1        3.79        1.87     10.51 o
  -8   9   1        8.56        6.87     10.48 o
  -7   9   1      238.50      202.13     13.23 o
  -6   9   1        2.20        7.29      8.59 o
  -5   9   1       29.75       30.98      8.28 o
  -4   9   1       79.66       63.23      8.43 o
  -3   9   1        8.86        0.68      5.68 o
  -2   9   1        0.40       -4.67      4.67 o
  -1   9   1       96.89       87.71      5.79 o
   0   9   1       64.64       66.92      5.23 o
   1   9   1        0.18        1.01      5.25 o
   2   9   1        1.91       -4.89      4.89 o
   3   9   1       21.65       26.03      6.84 o
   4   9   1        3.67       12.11      5.80 o
   5   9   1       25.01       37.44      8.10 o
   6   9   1      171.51      162.16     11.26 o
   7   9   1      260.14      293.35     15.29 o
   8   9   1        0.10        4.52     10.35 o
   9   9   1        0.58      -10.55     10.55 o
  10   9   1       11.80        6.64     11.65 o
  11   9   1        3.10        1.69     12.54 o
  12   9   1       38.70       56.28     16.34 o
 -11  10   1        2.95        0.36     15.55 o
 -10  10   1       16.26      -11.68     18.90 o
  -9  10   1       10.64       22.21     11.33 o
  -8  10   1       12.45       10.12     10.59 o
  -7  10   1      108.65      143.75     12.28 o
  -6  10   1       40.61       45.58     10.09 o
  -5  10   1       40.80       56.74      9.43 o
  -4  10   1       14.59        5.77      8.01 o
  -3  10   1        5.11        7.33      9.95 o
  -2  10   1        0.11        1.54     12.89 o
  -1  10   1       33.99       29.05      8.41 o
   0  10   1        7.84       31.83     10.16 o
   1  10   1       67.28       74.99      6.34 o
   2  10   1        3.32        3.73      6.56 o
   3  10   1        1.57       -4.16     10.16 o
   4  10   1       16.09       -1.90      7.27 o
   5  10   1      125.66      139.41     10.56 o
   6  10   1       39.37       41.58     18.62 o
   7  10   1        7.49        8.79      9.45 o
   8  10   1        0.01        1.07     10.01 o
   9  10   1        6.99        5.82     10.70 o
  10  10   1       30.98       34.59     11.95 o
  11  10   1        5.14        2.39     12.82 o
  -9  11   1        1.19       -2.96     12.78 o
  -8  11   1        7.92        4.24     10.77 o
  -7  11   1       71.09       84.45     19.39 o
  -6  11   1       62.16       78.06     11.23 o
  -5  11   1        4.05        1.83      8.60 o
  -4  11   1       13.49       15.04     11.92 o
  -3  11   1       15.62       23.68     10.35 o
  -2  11   1        0.11       -6.48     10.19 o
  -1  11   1       27.68       26.07      6.06 o
   0  11   1        2.46       -6.40      6.40 o
   1  11   1        5.51       10.34      7.41 o
   2  11   1       11.62       10.04      7.10 o
   3  11   1        0.20       -1.91      7.31 o
   4  11   1        0.04       -3.96      7.69 o
   5  11   1        8.45       -0.84      8.24 o
   6  11   1        5.25       10.37      9.28 o
   7  11   1       34.43       49.58     10.76 o
   8  11   1        0.11        7.64     10.36 o
   9  11   1        2.61        3.58     25.30 o
  -5  12   1        8.60        2.97     13.62 o
  -4  12   1        0.35       -2.84      8.30 o
  -3  12   1       28.20        9.10      8.27 o
  -2  12   1        2.04       -6.60      6.60 o
  -1  12   1        3.55       16.31      6.16 o
   0  12   1        9.44       -4.49      5.87 o
   1  12   1        3.41       -7.08      7.08 o
   2  12   1        2.11        8.27      7.57 o
   3  12   1        8.79        6.90      7.79 o
   4  12   1        0.07        6.74      8.08 o
   5  12   1        6.04       -9.65     10.17 o
 -18   0   2        2.90      -16.07     21.20 o
 -16   0   2      233.25      256.79     19.81 o
 -14   0   2       98.12       63.82     14.66 o
 -12   0   2      225.96      229.61     15.98 o
 -10   0   2      929.32      847.46     24.09 o
  -8   0   2        1.35        4.36      6.90 o
  -6   0   2     1036.33      933.73     20.89 o
  -4   0   2     1202.62     1150.57     18.06 o
  -2   0   2      278.78      248.43      7.11 o
   2   0   2      160.02      432.74      9.39 o
   4   0   2     1838.75     2599.81     33.81 o
   6   0   2      726.35      770.04     16.45 o
   8   0   2     2270.60     2139.76     43.11 o
  10   0   2      875.10      813.66     23.20 o
  12   0   2     9144.47     8733.97    159.03 o
  14   0   2      108.06       85.96     16.01 o
  16   0   2       15.28      -14.06     14.06 o
 -18   1   2       18.67       22.94     18.81 o
 -17   1   2        0.07        4.63     12.99 o
 -16   1   2       73.71       85.38     11.96 o
 -15   1   2      182.87      193.74     12.70 o
 -14   1   2        7.80        4.63      9.15 o
 -13   1   2       31.65       40.05      9.89 o
 -12   1   2      329.77      282.63     12.32 o
 -11   1   2      581.92      576.67     16.18 o
 -10   1   2      348.00      358.59     11.21 o
  -9   1   2     1985.06     1790.07     27.28 o
  -8   1   2       29.80       50.24      5.59 o
  -7   1   2       57.80       63.24      4.77 o
  -6   1   2      198.70      151.69      4.70 o
  -5   1   2      271.18      180.14      4.52 o
  -4   1   2     6180.01     6905.08     66.43 o
  -3   1   2     5341.10     4912.20     47.42 o
  -2   1   2       19.25       16.51      1.38 o
  -1   1   2       21.12       37.95      1.39 o
   0   1   2     6451.48     6016.76     82.36 o
   1   1   2     5745.01     6629.68     78.04 o
   2   1   2      177.88      219.21      3.56 o
   3   1   2    15776.55    14592.10    131.87 o
   4   1   2      565.57      495.67      6.52 o
   5   1   2     4990.75     4991.24     46.65 o
   6   1   2      234.63      218.21      5.45 o
   7   1   2      558.61      504.36     12.98 o
   8   1   2       90.89       71.57      5.58 o
   9   1   2        0.95       18.68      6.62 o
  10   1   2       11.58       21.13      7.14 o
  11   1   2     3757.38     3517.01     49.30 o
  12   1   2      421.27      482.41     25.98 o
  13   1   2        1.30       28.14      9.54 o
  14   1   2        4.20        9.16      9.43 o
  15   1   2       44.74       25.95     10.83 o
  16   1   2        1.21        7.09     11.76 o
  17   1   2       34.99       19.07     13.39 o
 -17   2   2        7.40        5.34     13.12 o
 -16   2   2        0.94       13.25     11.88 o
 -15   2   2        2.19       -3.90     11.39 o
 -14   2   2       50.98       35.55      9.72 o
 -13   2   2        3.67        2.71      9.23 o
 -12   2   2     1884.32     1858.84     30.41 o
 -11   2   2      238.74      297.85     11.67 o
 -10   2   2      112.28      121.58      8.35 o
  -9   2   2      480.18      395.02     11.78 o
  -8   2   2      114.52      134.05      6.46 o
  -7   2   2    10833.74    11317.22    127.52 o
  -6   2   2        4.26        8.35      3.53 o
  -5   2   2      215.35      295.17      5.79 o
  -4   2   2      238.88      272.53      7.13 o
  -3   2   2      323.84      327.76      5.05 o
  -2   2   2       10.07       33.70      2.51 o
  -1   2   2    11429.91    12047.15    127.41 o
   0   2   2     4749.52     4373.46     77.87 o
   1   2   2    44616.83    44340.89    594.04 o
   2   2   2    15880.01    16608.47    166.49 o
   3   2   2       59.34      158.34      3.17 o
   4   2   2      469.00      368.79      6.02 o
   5   2   2       11.46        4.88      2.46 o
   6   2   2     2011.10     2082.04     24.80 o
   7   2   2       22.06        0.69      3.94 o
   8   2   2       49.40       35.06      5.13 o
   9   2   2      314.59      319.65      9.44 o
  10   2   2       36.92       40.34      7.75 o
  11   2   2      263.42      290.19     11.34 o
  12   2   2       58.11       98.87      9.72 o
  13   2   2       22.52       31.96      8.96 o
  14   2   2       29.08       57.98     10.12 o
  15   2   2       60.80       66.61     12.56 o
  16   2   2       76.83       67.86     12.80 o
  17   2   2        6.45       -5.36     18.21 o
 -17   3   2       34.57       68.47     14.94 o
 -16   3   2      102.42      125.23     13.67 o
 -15   3   2       60.76       46.88     11.93 o
 -14   3   2       43.64       21.20     10.75 o
 -13   3   2        7.77       -3.75      8.64 o
 -12   3   2       52.05       31.18      8.99 o
 -11   3   2      271.13      284.64     11.33 o
 -10   3   2      251.63      258.60     10.45 o
  -9   3   2       15.87        0.37      5.51 o
  -8   3   2      584.55      489.25     10.91 o
  -7   3   2     2678.27     3055.04     35.44 o
  -6   3   2      951.85      890.95     12.76 o
  -5   3   2     3774.12     3603.43     40.19 o
  -4   3   2      126.95      246.55      6.12 o
  -3   3   2     2739.37     2636.74     29.20 o
  -2   3   2     7138.63     7096.06     67.87 o
  -1   3   2     6097.10     6524.57     65.63 o
   0   3   2    10073.49     9275.45    139.19 o
   1   3   2     1900.17     1983.59     36.69 o
   2   3   2       24.95      116.87      3.70 o
   3   3   2     4378.48     4540.80     49.23 o
   4   3   2      446.27      493.67      8.15 o
   5   3   2      492.32      492.42      6.95 o
   6   3   2     2242.04     2374.85     29.83 o
   7   3   2     1033.16      953.35     20.66 o
   8   3   2      132.23      112.67      6.19 o
   9   3   2        1.16       22.05      5.76 o
  10   3   2      229.16      265.66      9.72 o
  11   3   2      367.33      343.47     12.40 o
  12   3   2      265.29      255.27     11.71 o
  13   3   2       86.56       80.23      9.78 o
  14   3   2       64.83       55.79     11.82 o
  15   3   2       38.58       38.20     11.88 o
  16   3   2       12.03       -2.92     11.97 o
  17   3   2       22.00       16.52     15.39 o
 -17   4   2        6.51        8.37     22.78 o
 -16   4   2        0.02        6.13     16.66 o
 -15   4   2       29.20       27.96     11.87 o
 -14   4   2        1.91      -10.50     10.50 o
 -13   4   2        7.00       -9.70      9.70 o
 -12   4   2       10.80       -4.92      8.26 o
 -11   4   2       11.09       17.33      7.66 o
 -10   4   2        4.89       -6.13      6.13 o
  -9   4   2       51.27       70.51      8.92 o
  -8   4   2        1.75        9.42      5.08 o
  -7   4   2      516.40      524.09     10.68 o
  -6   4   2        2.86       17.76      3.47 o
  -5   4   2     2684.76     2390.07     27.56 o
  -4   4   2      768.08      777.35     14.57 o
  -3   4   2      999.47      906.60     11.27 o
  -2   4   2        6.98       11.92      2.51 o
  -1   4   2     1994.80     2419.43     28.24 o
   0   4   2      718.09      727.44     18.93 o
   1   4   2      712.29      796.27     14.11 o
   2   4   2     6248.02     6223.73     84.08 o
   3   4   2      214.82      150.39      8.40 o
   4   4   2     1305.00     1392.09     16.75 o
   5   4   2       54.40       88.48      4.20 o
   6   4   2       37.93       54.87      4.44 o
   7   4   2      259.32      168.82      6.02 o
   8   4   2      617.32      677.00     14.18 o
   9   4   2      123.08      152.58      7.22 o
  10   4   2      241.97      278.76     10.58 o
  11   4   2      357.67      373.25     13.85 o
  12   4   2       52.83       71.71     10.29 o
  13   4   2      396.01      407.22     17.38 o
  14   4   2       32.55       56.88     15.74 o
  15   4   2      272.20      314.84     18.01 o
  16   4   2        9.59       12.80     14.35 o
  17   4   2        2.88      -21.73     21.73 o
 -16   5   2        2.63       -7.14     17.98 o
 -15   5   2        0.25      -15.62     15.62 o
 -14   5   2      150.57      102.03     21.64 o
 -13   5   2        1.64        1.98     10.17 o
 -12   5   2      279.38      293.01     13.54 o
 -11   5   2      333.45      356.22     20.62 o
 -10   5   2       73.48      128.38      7.46 o
  -9   5   2        5.31        1.47      5.56 o
  -8   5   2     1136.96     1221.19     17.35 o
  -7   5   2      457.53      511.89      9.70 o
  -6   5   2      625.63      517.07      8.89 o
  -5   5   2      531.56      458.86      9.52 o
  -4   5   2       49.70       82.13      4.08 o
  -3   5   2      400.27      376.45      8.80 o
  -2   5   2     1337.58     1154.96     17.68 o
  -1   5   2     3451.83     3547.08     48.85 o
   0   5   2     1577.35     1597.58     38.72 o
   1   5   2     2320.08     2527.69     45.72 o
   2   5   2     1573.25     1532.75     20.53 o
   3   5   2       57.81       56.17      7.38 o
   4   5   2       60.86       82.14      7.30 o
   5   5   2     1004.78     1037.31     16.36 o
   6   5   2      690.12      808.65     14.57 o
   7   5   2       95.13      115.07      5.96 o
   8   5   2      108.16       90.06      6.76 o
   9   5   2      764.68      825.44     14.30 o
  10   5   2     1341.61     1417.61     21.47 o
  11   5   2      818.24      681.14     17.95 o
  12   5   2      140.23      170.85     13.47 o
  13   5   2       31.12       36.30     12.57 o
  14   5   2        3.35       -4.15     12.74 o
  15   5   2        0.04      -12.86     14.62 o
  16   5   2       16.64       10.71     28.12 o
 -15   6   2        5.65       12.01     18.34 o
 -14   6   2       22.99       34.88     15.52 o
 -13   6   2       89.45       77.16     20.72 o
 -12   6   2       43.83       62.48     14.31 o
 -11   6   2       63.38       58.83     13.98 o
 -10   6   2       57.07       60.37     10.13 o
  -9   6   2       78.23       84.88      7.57 o
  -8   6   2      325.33      366.72     10.09 o
  -7   6   2      783.15      684.81     13.69 o
  -6   6   2      264.28      319.99      9.17 o
  -5   6   2       39.38       48.39      5.67 o
  -4   6   2        4.75       19.12      4.58 o
  -3   6   2       22.19       20.93      4.28 o
  -2   6   2     1470.07     1465.25     22.11 o
  -1   6   2      240.10      261.68      8.07 o
   0   6   2       10.33       22.23      4.55 o
   1   6   2        7.70        1.84      3.79 o
   2   6   2      541.11      597.59     12.39 o
   3   6   2      466.95      488.62      9.92 o
   4   6   2     2506.45     2402.38     33.12 o
   5   6   2      616.04      629.94     11.66 o
   6   6   2      143.25      163.74      6.83 o
   7   6   2        4.22       11.25      5.47 o
   8   6   2      235.86      231.63     15.65 o
   9   6   2        0.07        3.67      7.40 o
  10   6   2        1.31        0.35      9.44 o
  11   6   2        0.54        5.40     10.27 o
  12   6   2        1.17        3.78     11.22 o
  13   6   2       22.39       25.06     14.69 o
  14   6   2       64.17       73.23     15.85 o
  15   6   2        9.16       10.46     16.35 o
 -15   7   2       74.45       83.99     17.99 o
 -14   7   2        5.26        1.56     15.42 o
 -13   7   2       34.95       45.07     15.30 o
 -12   7   2        6.15        5.67     13.42 o
 -11   7   2       27.33       29.09     13.29 o
 -10   7   2       41.96       54.87     12.41 o
  -9   7   2       65.10      111.14     12.75 o
  -8   7   2      154.32      220.27     13.51 o
  -7   7   2      122.27      154.57      9.30 o
  -6   7   2     1135.42     1236.31     20.66 o
  -5   7   2       79.63      125.23      7.13 o
  -4   7   2      496.46      494.85     11.49 o
  -3   7   2      351.23      306.17      8.64 o
  -2   7   2      242.30      199.28      6.69 o
  -1   7   2      152.90      167.80      5.15 o
   0   7   2      169.30      186.20      6.56 o
   1   7   2       14.19       11.65      8.31 o
   2   7   2      179.91      167.73      7.62 o
   3   7   2      147.79      156.34      7.37 o
   4   7   2       86.21       88.70      4.07 o
   5   7   2      124.13      151.22      5.45 o
   6   7   2       10.13       11.67      4.86 o
   7   7   2       18.56       10.33      5.18 o
   8   7   2       36.21       30.15      8.53 o
   9   7   2      143.40      141.92     12.66 o
  10   7   2      102.47      110.89     13.55 o
  11   7   2       83.84      107.78     18.75 o
  12   7   2        1.53        4.30     13.07 o
  13   7   2        0.00       -8.18     14.19 o
  14   7   2       31.94       22.14     15.87 o
 -14   8   2        1.35      -19.12     19.12 o
 -13   8   2        1.62        6.38     13.74 o
 -12   8   2        2.82       -6.90     12.86 o
 -11   8   2       80.93       68.49     13.55 o
 -10   8   2        3.66        1.43     12.17 o
  -9   8   2       80.67       93.32     13.09 o
  -8   8   2      114.83       91.21     15.82 o
  -7   8   2        6.99       22.10     15.78 o
  -6   8   2      116.90      134.17      9.03 o
  -5   8   2       19.15       32.10      5.69 o
  -4   8   2       26.98       22.55      5.88 o
  -3   8   2        0.21       -0.67      4.34 o
  -2   8   2       10.16       11.12      4.15 o
  -1   8   2       33.65       46.74      3.81 o
   0   8   2      448.99      445.88      8.58 o
   1   8   2        0.25       -3.68      3.68 o
   2   8   2       74.76       97.26      5.14 o
   3   8   2      722.67      748.97     12.50 o
   4   8   2       94.90      101.78      5.99 o
   5   8   2        5.70        6.65      5.78 o
   6   8   2       41.01       36.90      7.02 o
   7   8   2        0.34        2.53      9.10 o
   8   8   2        0.79       26.70     10.32 o
   9   8   2       34.14       32.57     11.51 o
  10   8   2        4.79       27.57     13.58 o
  11   8   2        9.59        8.38     12.48 o
  12   8   2      126.59      125.51     16.02 o
  13   8   2        2.15      -10.39     16.03 o
 -12   9   2       24.56       24.49     16.76 o
 -11   9   2        2.57       -4.14     12.27 o
 -10   9   2        2.58       -2.87     12.34 o
  -9   9   2        2.18       -1.15     10.78 o
  -8   9   2       32.19       33.58     11.24 o
  -7   9   2       11.51       16.71      9.85 o
  -6   9   2      200.62      242.62     12.98 o
  -5   9   2      137.72      124.90     10.16 o
  -4   9   2      237.67      270.32     12.01 o
  -3   9   2        3.96       -5.62      5.62 o
  -2   9   2       91.37       84.94      6.04 o
  -1   9   2       43.38       29.91      6.99 o
   0   9   2       21.64       31.28      4.63 o
   1   9   2        0.06        7.88      4.59 o
   2   9   2       50.94       36.02      5.23 o
   3   9   2       48.00       46.46      5.57 o
   4   9   2      158.08      144.04      7.40 o
   5   9   2        9.51       16.52      6.25 o
   6   9   2      291.98      236.34     12.57 o
   7   9   2       23.12       15.81      9.59 o
   8   9   2       93.17       77.54     11.60 o
   9   9   2        0.07       -5.14     10.78 o
  10   9   2        0.43       10.22     16.44 o
  11   9   2        0.43        0.99     12.68 o
  12   9   2        3.95        8.62     14.24 o
 -11  10   2        1.18      -11.77     12.28 o
 -10  10   2       19.94       45.24     12.96 o
  -9  10   2       42.06       32.72     11.57 o
  -8  10   2       20.12       14.03     10.77 o
  -7  10   2        4.90       14.70     12.44 o
  -6  10   2       46.00       55.41     10.22 o
  -5  10   2       14.27        0.24     13.44 o
  -4  10   2        3.79        7.36      7.86 o
  -3  10   2      243.07      252.74     11.53 o
  -2  10   2        1.59       -2.26      6.69 o
  -1  10   2       12.17       18.35      6.49 o
   0  10   2      146.18      154.04      7.51 o
   1  10   2       76.13       76.74      6.15 o
   2  10   2       11.06        7.74      6.54 o
   3  10   2        0.70       -6.48      6.48 o
   4  10   2       28.65       37.26      7.84 o
   5  10   2       20.14        6.39      7.83 o
   6  10   2        7.09       25.45      8.66 o
   7  10   2       11.49        5.61      9.05 o
   8  10   2       17.77       31.66     10.24 o
   9  10   2        8.71       15.58     11.15 o
  10  10   2        0.00       -6.00     18.37 o
  11  10   2        8.02       23.00     19.80 o
  -9  11   2        0.59       -1.49     11.65 o
  -8  11   2       33.38       21.72     11.29 o
  -7  11   2       32.77       40.07     15.46 o
  -6  11   2       86.19       94.68     11.36 o
  -5  11   2      117.59      125.25     11.21 o
  -4  11   2        6.59       10.38      9.28 o
  -3  11   2        1.29       -8.98      8.98 o
  -2  11   2       21.63       25.99      7.49 o
  -1  11   2        1.00       -4.95      6.50 o
   0  11   2        1.08       -3.23      5.38 o
   1  11   2        3.56       -1.67     10.48 o
   2  11   2       39.06       35.70      5.80 o
   3  11   2        0.09       -6.93      6.93 o
   4  11   2       66.21       66.31     13.70 o
   5  11   2       10.62       29.74      8.92 o
   6  11   2      127.37      122.61     11.34 o
   7  11   2       19.58       17.97     19.78 o
   8  11   2       10.35        7.94     13.97 o
  -5  12   2        0.00       -2.91      9.03 o
  -4  12   2        3.24        9.45      8.42 o
  -3  12   2        0.33        2.19     10.33 o
  -2  12   2        1.77        2.35      9.38 o
  -1  12   2       12.79        1.60      5.98 o
   0  12   2        0.10       -1.42     12.74 o
   1  12   2        1.88       -2.13     16.12 o
   2  12   2        0.28       -2.87     13.33 o
   3  12   2        0.38       -6.68      7.52 o
   4  12   2        2.45        0.01      8.00 o
   5  12   2       10.80       19.36     10.19 o
 -17   0   3       38.07       32.26     17.00 o
 -15   0   3      587.63      639.77     27.92 o
 -13   0   3        5.44      -11.27     11.27 o
 -11   0   3        0.24      -27.86     27.86 o
  -9   0   3        0.48       -7.84      8.76 o
  -7   0   3     6936.01     7639.55    135.63 o
  -5   0   3     4338.96     3440.53     54.88 o
  -3   0   3     2239.31     1935.49     27.86 o
   1   0   3     3948.67     4452.74     66.85 o
   3   0   3     6952.22     6169.58     84.05 o
   5   0   3      488.48      494.62     14.14 o
   7   0   3     2184.94     2333.43     39.61 o
   9   0   3     2717.83     2797.69     55.55 o
  11   0   3       62.15       87.68     12.82 o
  13   0   3     1016.04      988.30     30.36 o
  15   0   3       87.74       78.67     16.47 o
  17   0   3        3.76       -1.35     21.33 o
 -18   1   3       62.00       44.00     18.66 o
 -17   1   3       61.91       98.90     14.30 o
 -16   1   3       20.83       31.78     10.96 o
 -15   1   3        2.13      -10.33     10.33 o
 -14   1   3       48.12       43.16      9.80 o
 -13   1   3       50.25       19.60      9.44 o
 -12   1   3      218.97      110.13      9.96 o
 -11   1   3       68.60       45.08      9.22 o
 -10   1   3     2261.52     2363.20     34.68 o
  -9   1   3       10.08       20.79      8.46 o
  -8   1   3     1038.27      874.98     15.59 o
  -7   1   3      289.89      333.44      8.77 o
  -6   1   3     3413.26     3559.66     49.39 o
  -5   1   3        2.42       33.16      3.09 o
  -4   1   3     9397.10     9407.09     89.97 o
  -3   1   3     1893.85     1862.56     19.00 o
  -2   1   3    11703.18    11197.07    106.36 o
  -1   1   3     7224.86     6908.66     87.90 o
   0   1   3       21.84        9.18      2.00 o
   1   1   3    11815.02    11270.44    119.55 o
   2   1   3     2345.29     2933.74     26.01 o
   3   1   3     2672.08     2475.91     24.72 o
   4   1   3      488.06      818.42      9.40 o
   5   1   3      311.44      313.15      5.61 o
   6   1   3     1957.88     1684.71     19.66 o
   7   1   3     1045.75     1028.54     18.32 o
   8   1   3     1553.47     1310.17     19.23 o
   9   1   3     1211.53     1312.29     21.83 o
  10   1   3       10.79       18.36      7.21 o
  11   1   3       46.23       43.96      9.00 o
  12   1   3       34.81      142.02     22.09 o
  13   1   3        0.90       -3.23      8.79 o
  14   1   3       84.42       92.03     10.52 o
  15   1   3       20.52       11.31     10.84 o
  16   1   3       50.33       81.84     12.72 o
  17   1   3        6.43       13.73     12.98 o
 -17   2   3        2.99        2.94     13.03 o
 -16   2   3        2.04      -12.34     12.34 o
 -15   2   3        8.62       -0.09     10.42 o
 -14   2   3       10.19        5.41      9.52 o
 -13   2   3     1562.16     1470.56     26.83 o
 -12   2   3      107.33       92.57      9.85 o
 -11   2   3      195.86      220.96     12.48 o
 -10   2   3      495.86      426.98     12.87 o
  -9   2   3     1094.71     1029.37     18.59 o
  -8   2   3      738.23      644.79     12.16 o
  -7   2   3      239.79      217.56     10.59 o
  -6   2   3       68.97       39.41      3.87 o
  -5   2   3     3475.02     3468.74     38.84 o
  -4   2   3    11968.66    10299.46     98.33 o
  -3   2   3     1443.94     1538.82     16.01 o
  -2   2   3     7748.88     8285.27     83.16 o
  -1   2   3     3922.79     3562.00     38.54 o
   0   2   3   121458.88   125546.54   1530.00 o
   1   2   3    10117.43     9295.13    105.42 o
   2   2   3     5765.60     5122.76     49.06 o
   3   2   3       43.84      141.59      3.61 o
   4   2   3      523.20      580.92      7.77 o
   5   2   3      328.00      351.08      6.39 o
   6   2   3      143.66       95.91      5.28 o
   7   2   3      154.00      144.21      5.82 o
   8   2   3     1983.33     2184.76     28.82 o
   9   2   3      157.70      180.42      7.51 o
  10   2   3      124.68      178.27      9.35 o
  11   2   3      518.12      629.82     16.13 o
  12   2   3       35.76       29.04      8.94 o
  13   2   3       74.47       65.97     10.10 o
  14   2   3      175.08      164.83     11.73 o
  15   2   3       26.87       36.08     12.33 o
  16   2   3        1.15       -1.60     16.30 o
  17   2   3        4.19      -10.82     12.72 o
 -17   3   3       15.42       -3.99     12.95 o
 -16   3   3        0.29        7.50     12.10 o
 -15   3   3       13.78      -11.40     11.40 o
 -14   3   3       49.62       54.56     11.25 o
 -13   3   3        9.00        3.78      9.49 o
 -12   3   3       68.00       63.05      9.11 o
 -11   3   3       60.80       33.41      9.09 o
 -10   3   3      441.76      407.52     12.81 o
  -9   3   3        2.03        7.00      5.58 o
  -8   3   3      145.19      176.21      7.02 o
  -7   3   3      601.10      732.51     15.53 o
  -6   3   3     4150.44     4435.05     49.42 o
  -5   3   3     1816.46     1777.10     21.33 o
  -4   3   3     7170.29     7352.87     70.70 o
  -3   3   3     1930.41     2029.77     23.01 o
  -2   3   3     3463.46     3310.34     38.48 o
  -1   3   3       43.08       57.92      4.23 o
   0   3   3    37432.82    39362.57    585.50 o
   1   3   3     2578.68     2600.27     36.58 o
   2   3   3      970.87      882.51     11.03 o
   3   3   3      102.66      110.87      3.93 o
   4   3   3      234.24      293.50      6.21 o
   5   3   3     2178.38     1944.54     21.39 o
   6   3   3        0.20       -3.07      3.07 o
   7   3   3     2008.23     2032.67     28.78 o
   8   3   3        0.01       14.59      4.95 o
   9   3   3      461.87      493.73     15.39 o
  10   3   3       39.15       54.93      7.00 o
  11   3   3       15.00       16.46      7.77 o
  12   3   3      169.37      193.10     10.84 o
  13   3   3      137.07      140.57     12.20 o
  14   3   3       44.59       35.93     11.17 o
  15   3   3        0.16      -11.14     11.14 o
  16   3   3      115.32      139.18     14.08 o
  17   3   3       27.92       25.41     15.39 o
 -17   4   3       17.09        2.19     17.94 o
 -16   4   3       26.80       63.78     15.53 o
 -15   4   3        4.99        7.53     11.20 o
 -14   4   3      188.68      205.67     13.88 o
 -13   4   3       27.67       43.50     10.38 o
 -12   4   3      138.58      160.53     10.34 o
 -11   4   3      134.57      139.96      9.43 o
 -10   4   3       86.00       71.38      9.56 o
  -9   4   3       33.39       24.44      6.11 o
  -8   4   3      224.14      228.51      7.59 o
  -7   4   3     2515.24     2600.65     30.96 o
  -6   4   3      985.16     1197.68     17.26 o
  -5   4   3      389.48      406.49      8.21 o
  -4   4   3      154.58      119.87      4.27 o
  -3   4   3      391.75      353.30      5.05 o
  -2   4   3     3307.22     3059.03     33.44 o
  -1   4   3      691.48      738.66      9.76 o
   0   4   3      982.15     1102.35     15.19 o
   1   4   3     3548.96     3351.08     60.76 o
   2   4   3     1008.36      960.54     15.80 o
   3   4   3     2764.38     2724.15     38.63 o
   4   4   3       33.17       46.97      3.28 o
   5   4   3     1151.73     1253.32     18.74 o
   6   4   3      806.98      793.89     12.70 o
   7   4   3      106.85      132.97      6.58 o
   8   4   3      830.09      759.40     13.17 o
   9   4   3      233.92      193.66     14.10 o
  10   4   3        5.66       15.66      5.65 o
  11   4   3      185.42      197.13     12.95 o
  12   4   3      254.66      234.11     19.09 o
  13   4   3        7.99       20.52     10.40 o
  14   4   3        6.45       -7.39     10.69 o
  15   4   3       21.79       20.49     13.64 o
  16   4   3        1.45       -2.63     14.23 o
 -16   5   3        0.66      -12.23     16.31 o
 -15   5   3       19.13      -15.49     15.49 o
 -14   5   3       23.91        0.13     14.47 o
 -13   5   3       22.38       22.29     10.83 o
 -12   5   3      808.51      892.01     21.68 o
 -11   5   3      722.79      638.88     17.75 o
 -10   5   3        7.52        6.82      4.84 o
  -9   5   3      103.50      123.08      7.56 o
  -8   5   3       97.25      101.80      5.94 o
  -7   5   3      168.01      226.63     11.89 o
  -6   5   3        0.44       -2.60      3.48 o
  -5   5   3      238.74      237.47      5.69 o
  -4   5   3       19.97       18.23      3.05 o
  -3   5   3       29.49       50.07      3.68 o
  -2   5   3     1641.64     1591.96     21.32 o
  -1   5   3     1134.02     1306.03     17.52 o
   0   5   3     5823.88     6158.40    107.85 o
   1   5   3     5643.18     5734.31     88.13 o
   2   5   3       68.21      130.21      8.76 o
   3   5   3        1.15       -0.67      3.22 o
   4   5   3      397.57      398.43     11.48 o
   5   5   3     1253.41     1336.04     16.97 o
   6   5   3      842.16      995.61     16.72 o
   7   5   3     1860.92     1917.18     27.47 o
   8   5   3       85.10       83.00      6.41 o
   9   5   3       42.64       45.95      6.99 o
  10   5   3       17.33       23.58      7.57 o
  11   5   3       33.11       31.71     10.14 o
  12   5   3        5.31       -2.91     10.69 o
  13   5   3        0.93        5.85     11.63 o
  14   5   3        2.28        7.28     12.69 o
  15   5   3      104.03      104.06     18.01 o
  16   5   3        1.57      -16.61     16.79 o
 -15   6   3       12.68       10.26     16.04 o
 -14   6   3      178.44      207.37     19.37 o
 -13   6   3       17.80       11.78     14.58 o
 -12   6   3      153.29      145.26     16.26 o
 -11   6   3      136.62      129.46     14.28 o
 -10   6   3       43.76       63.00      8.84 o
  -9   6   3      107.99      122.87      9.60 o
  -8   6   3       74.84       72.03      6.37 o
  -7   6   3      269.38      245.05     11.51 o
  -6   6   3       11.27       21.24      4.40 o
  -5   6   3       53.10       88.47      4.44 o
  -4   6   3        0.12        5.38      3.71 o
  -3   6   3      811.00      885.11     15.20 o
  -2   6   3      256.75      243.49      6.92 o
  -1   6   3     3798.30     3841.71     53.14 o
   0   6   3      115.60      107.31      7.46 o
   1   6   3      761.38      788.65     22.99 o
   2   6   3       39.00       48.06      6.55 o
   3   6   3      393.19      371.93     10.43 o
   4   6   3      545.90      510.37     11.09 o
   5   6   3      395.22      424.39      8.66 o
   6   6   3      864.15      867.03     15.45 o
   7   6   3      244.90      263.13      9.76 o
   8   6   3        4.11       12.53      6.75 o
   9   6   3      188.87      175.62     11.47 o
  10   6   3      420.09      412.16     16.05 o
  11   6   3       30.52       25.99     10.67 o
  12   6   3        3.98       -1.41     11.35 o
  13   6   3        6.67       -6.75     14.19 o
  14   6   3       93.94       98.40     17.27 o
  15   6   3        1.11       -6.97     16.12 o
 -15   7   3        5.16       31.10     16.93 o
 -14   7   3        5.14       -6.66     15.13 o
 -13   7   3       20.85      -11.50     13.56 o
 -12   7   3       15.57        3.82     12.97 o
 -11   7   3      267.91      310.54     17.77 o
 -10   7   3       25.06       51.28     12.31 o
  -9   7   3      213.93      178.18     13.69 o
  -8   7   3      237.84      286.35     14.83 o
  -7   7   3      289.04      311.32     11.44 o
  -6   7   3      446.85      457.22     12.97 o
  -5   7   3      206.41      225.88      8.42 o
  -4   7   3      145.86      188.68     10.75 o
  -3   7   3       36.94       20.82      4.66 o
  -2   7   3       47.35       51.13      4.56 o
  -1   7   3       60.68       97.74      5.20 o
   0   7   3       16.20       15.65      3.79 o
   1   7   3       13.58       18.84      4.45 o
   2   7   3      351.84      336.14     15.04 o
   3   7   3      210.66      202.03      7.95 o
   4   7   3       21.14       28.41      4.00 o
   5   7   3      110.30      135.09      5.26 o
   6   7   3       56.41       80.09      6.94 o
   7   7   3        3.72        6.12      6.41 o
   8   7   3       54.73       37.42     12.90 o
   9   7   3       79.17       92.48     12.04 o
  10   7   3        4.40        5.43     11.62 o
  11   7   3        1.87        2.06     12.68 o
  12   7   3        2.81      -12.88     12.88 o
  13   7   3        7.43       24.65     14.66 o
  14   7   3        1.19      -19.29     19.29 o
 -14   8   3        3.57        9.29     21.64 o
 -13   8   3        0.15      -13.67     13.67 o
 -12   8   3        0.08       -0.54     14.48 o
 -11   8   3       46.27       50.44     13.27 o
 -10   8   3       57.45       55.28     12.79 o
  -9   8   3      136.79      152.42     13.75 o
  -8   8   3       14.68       -1.06     16.14 o
  -7   8   3       15.96       13.07     13.30 o
  -6   8   3        0.90        5.61     10.09 o
  -5   8   3      914.38      864.32     17.46 o
  -4   8   3       12.94       23.34      5.75 o
  -3   8   3      423.98      465.48     11.14 o
  -2   8   3       19.61       11.13      4.57 o
  -1   8   3      453.88      480.32      9.19 o
   0   8   3      353.55      312.50      6.86 o
   1   8   3        0.42       -1.77      5.01 o
   2   8   3      241.16      234.41     16.19 o
   3   8   3       39.99       91.52     13.02 o
   4   8   3      895.74      932.66     19.93 o
   5   8   3        0.17        1.03      5.14 o
   6   8   3        8.71       16.91      6.60 o
   7   8   3      287.68      300.34     16.85 o
   8   8   3       77.55       97.28     11.49 o
   9   8   3        0.26       22.18     11.03 o
  10   8   3       41.87       20.10     12.51 o
  11   8   3       92.91       67.93     13.62 o
  12   8   3        4.45       10.13     13.65 o
  13   8   3        0.06       -9.67     14.63 o
 -12   9   3        2.59       11.55     17.49 o
 -11   9   3        4.46       -5.16     12.65 o
 -10   9   3        0.29      -10.87     10.87 o
  -9   9   3        0.37        2.39     11.18 o
  -8   9   3        1.41       -0.19     10.23 o
  -7   9   3       38.89       55.56     10.85 o
  -6   9   3      194.77      152.46     11.77 o
  -5   9   3       74.48       40.01      8.91 o
  -4   9   3        0.59        0.45     11.64 o
  -3   9   3       39.58       54.85     10.07 o
  -2   9   3        3.06       -6.09      6.09 o
  -1   9   3        2.02       -3.35      4.70 o
   0   9   3       15.59       11.55      4.56 o
   1   9   3       40.23       59.92      4.48 o
   2   9   3       52.75       71.04     11.13 o
   3   9   3      112.96      125.75      7.88 o
   4   9   3        2.17       -0.91      5.09 o
   5   9   3      471.32      450.12     12.92 o
   6   9   3      153.81      137.72     15.20 o
   7   9   3        3.11       18.44      9.21 o
   8   9   3        2.14        5.00      9.90 o
   9   9   3        1.31       -6.76     13.64 o
  10   9   3        0.49        7.24     11.84 o
  11   9   3        9.40      -10.92     12.55 o
  12   9   3        3.03        1.41     13.49 o
 -11  10   3        6.40       -2.19     12.69 o
 -10  10   3        0.20        3.63     11.69 o
  -9  10   3       32.87       29.18     12.24 o
  -8  10   3       18.58        6.68     12.91 o
  -7  10   3      160.91      163.54     13.27 o
  -6  10   3        9.29        2.41     15.96 o
  -5  10   3       43.35       35.41     15.06 o
  -4  10   3       27.15       33.72      8.62 o
  -3  10   3       83.82       62.92      8.68 o
  -2  10   3        7.29       12.41      6.96 o
  -1  10   3       29.64       28.12      7.74 o
   0  10   3       26.02       23.84      7.39 o
   1  10   3        3.15        7.62      6.55 o
   2  10   3      141.21      115.42      6.50 o
   3  10   3       10.40       17.81      7.55 o
   4  10   3        0.24       11.41     10.85 o
   5  10   3        5.79       -1.15      8.55 o
   6  10   3        0.67       13.15      8.29 o
   7  10   3       77.22       81.54     10.81 o
   8  10   3        0.59       -2.13     10.79 o
   9  10   3        4.22      -10.59     10.59 o
  10  10   3        2.25       17.86     12.15 o
  -8  11   3        0.03        2.32     11.12 o
  -7  11   3       20.29       15.06     10.48 o
  -6  11   3       66.71       80.11     11.16 o
  -5  11   3        1.05        2.00      8.95 o
  -4  11   3       10.16       -3.64     10.86 o
  -3  11   3        2.96        6.20      7.70 o
  -2  11   3        7.96        3.54      7.10 o
  -1  11   3       13.86        5.61      6.65 o
   0  11   3       15.27       17.71      5.65 o
   1  11   3       46.50       34.70      8.26 o
   2  11   3       16.53       19.35      7.90 o
   3  11   3        9.38        3.76      6.96 o
   4  11   3        5.59        0.47      7.25 o
   5  11   3      191.63      179.95     11.42 o
   6  11   3        1.46        4.64      8.50 o
   7  11   3        0.00        3.13      9.12 o
   8  11   3        0.59       -1.40      9.75 o
  -5  12   3        6.39        6.02      9.22 o
  -4  12   3        8.73        4.61      8.52 o
  -3  12   3        9.12        9.43      9.09 o
  -2  12   3        6.15        3.85      7.47 o
  -1  12   3        0.62       -5.07      7.21 o
   0  12   3        0.16       -5.65     13.74 o
   1  12   3        0.06        5.66      7.26 o
   2  12   3        7.41       -6.94      6.94 o
   3  12   3        1.32       -2.44      7.47 o
   4  12   3        3.74       -2.53      7.92 o
   5  12   3        6.50       -0.68      8.07 o
 -18   0   4        0.30       -3.96     33.09 o
 -16   0   4      225.65      217.11     19.69 o
 -14   0   4       84.68      107.99     15.46 o
 -12   0   4      253.10      264.11     16.00 o
 -10   0   4      540.38      476.60     18.65 o
  -8   0   4      331.55      360.87     13.98 o
  -6   0   4     6282.63     6804.31    117.93 o
  -4   0   4      252.07      312.71      7.83 o
  -2   0   4    53313.49    54774.66    734.81 o
   0   0   4     1698.60     1803.36     47.44 o
   2   0   4    22347.00    25361.43    307.54 o
   4   0   4     1179.08     1584.44     28.55 o
   6   0   4      892.86      995.75     17.71 o
   8   0   4      453.27      485.67     18.04 o
  10   0   4      310.27      250.68     17.80 o
  12   0   4    15667.07    15601.58    275.58 o
  14   0   4       17.55       11.47     13.04 o
  16   0   4        5.30      -13.79     18.57 o
 -17   1   4       15.92       27.54     13.62 o
 -16   1   4       38.40       28.10     10.90 o
 -15   1   4      178.40      208.74     12.90 o
 -14   1   4      101.53      111.75     10.89 o
 -13   1   4       78.80       85.71      9.94 o
 -12   1   4      241.90      187.67     10.94 o
 -11   1   4       32.47       -7.52      8.80 o
 -10   1   4      889.83      866.02     17.70 o
  -9   1   4      151.63      105.75      9.12 o
  -8   1   4      484.33      434.73     10.97 o
  -7   1   4        5.53       19.96      4.78 o
  -6   1   4     1542.99     1677.46     21.46 o
  -5   1   4      342.12      246.61      5.44 o
  -4   1   4     4034.75     3855.31     38.10 o
  -3   1   4    15769.02    15537.52    147.28 o
  -2   1   4     1974.49     2058.07     20.67 o
  -1   1   4     2934.99     2910.57     28.73 o
   0   1   4      927.60      597.68      7.06 o
   1   1   4     1442.87      897.20      9.56 o
   2   1   4      615.46      383.72      4.83 o
   3   1   4    17473.91    15029.79    129.44 o
   4   1   4    10360.64    11080.48    105.72 o
   5   1   4      486.85      446.34      7.17 o
   6   1   4        0.08        1.53      3.13 o
   7   1   4     3619.13     3440.69     39.54 o
   8   1   4      154.23      109.01      6.13 o
   9   1   4        1.64        5.13      6.26 o
  10   1   4      417.96      405.50     12.69 o
  11   1   4      371.93      332.61     11.93 o
  12   1   4      743.25      839.67     19.27 o
  13   1   4      383.65      387.27     13.76 o
  14   1   4        8.15       -0.52     13.17 o
  15   1   4        0.04        5.34     11.44 o
  16   1   4        7.34       -8.10     11.82 o
  17   1   4       22.30       13.08     15.62 o
 -17   2   4       57.61       88.41     17.29 o
 -16   2   4        0.16      -12.10     12.10 o
 -15   2   4       36.20       62.01     11.41 o
 -14   2   4      348.41      287.16     12.96 o
 -13   2   4       30.38       12.31      9.33 o
 -12   2   4        6.74       -8.20      8.20 o
 -11   2   4        4.45       10.71      8.32 o
 -10   2   4       20.92       18.20      7.55 o
  -9   2   4     1085.75     1235.88     20.99 o
  -8   2   4      394.96      369.35      9.62 o
  -7   2   4       57.74       81.00      5.51 o
  -6   2   4      163.80      120.44      5.57 o
  -5   2   4     7091.57     7015.83     75.91 o
  -4   2   4     2374.28     2241.10     23.09 o
  -3   2   4      917.84      843.07      9.78 o
  -2   2   4     2886.02     2578.80     26.99 o
  -1   2   4     1398.86     1341.46     14.60 o
   0   2   4    50474.52    50637.18    540.24 o
   1   2   4     8113.72     8515.44     90.70 o
   2   2   4     4978.86     5184.85     47.22 o
   3   2   4      163.82      228.54      3.80 o
   4   2   4     2523.10     3099.70     32.73 o
   5   2   4     1618.44     2011.67     21.26 o
   6   2   4      387.06      353.92      8.08 o
   7   2   4        2.82        4.36      3.76 o
   8   2   4     1671.08     1621.19     22.79 o
   9   2   4      874.01      814.83     14.83 o
  10   2   4      554.73      519.16     14.28 o
  11   2   4     1404.94     1358.42     23.89 o
  12   2   4       49.74       68.11      9.30 o
  13   2   4       38.64       34.63      9.18 o
  14   2   4        3.25        3.14     10.18 o
  15   2   4        2.10       -6.27     11.50 o
  16   2   4        0.12       -6.01     11.96 o
  17   2   4       24.93       23.87     13.26 o
 -17   3   4       56.26       86.35     17.76 o
 -16   3   4        7.68       10.24     12.37 o
 -15   3   4       49.86       16.71     11.79 o
 -14   3   4       32.29       13.81     10.47 o
 -13   3   4      395.21      412.86     14.52 o
 -12   3   4       17.31        1.59      8.37 o
 -11   3   4      471.16      442.26     13.55 o
 -10   3   4       35.35        9.75      7.40 o
  -9   3   4     1381.04     1358.41     22.25 o
  -8   3   4     1127.58     1125.53     17.63 o
  -7   3   4      546.72      687.56     11.59 o
  -6   3   4      209.61      151.68      6.28 o
  -5   3   4        4.77       14.67      3.33 o
  -4   3   4      131.53      191.62      5.63 o
  -3   3   4      116.31      110.52      3.56 o
  -2   3   4     3751.64     3904.95     42.47 o
  -1   3   4      339.02      399.97      5.95 o
   0   3   4    10243.16     9837.85    120.60 o
   1   3   4    17227.37    16611.11    222.54 o
   2   3   4      855.15      720.26     10.16 o
   3   3   4     1246.01     1113.72     12.84 o
   4   3   4      200.26      260.38      5.78 o
   5   3   4      101.16      125.87      6.16 o
   6   3   4     3628.09     3806.56     42.85 o
   7   3   4      129.36      110.54      5.73 o
   8   3   4      257.51      303.82     12.75 o
   9   3   4       12.57       22.94      5.77 o
  10   3   4       41.95       54.33      7.08 o
  11   3   4       15.42       10.83      7.62 o
  12   3   4      821.43      746.56     17.73 o
  13   3   4      977.78     1016.28     23.69 o
  14   3   4       91.94       79.41     11.59 o
  15   3   4       27.10       12.40     11.71 o
  16   3   4       35.23       27.08     12.97 o
  17   3   4        2.98      -14.40     14.40 o
 -17   4   4        0.46        5.89     18.56 o
 -16   4   4      155.25      169.61     16.74 o
 -15   4   4       29.40       19.62     11.68 o
 -14   4   4        2.99       -0.63     11.25 o
 -13   4   4      694.68      683.01     20.15 o
 -12   4   4        8.68       25.31      8.63 o
 -11   4   4      442.38      595.41     15.77 o
 -10   4   4       20.28       31.72      7.66 o
  -9   4   4       95.10       72.02      6.79 o
  -8   4   4      177.49      195.77      7.44 o
  -7   4   4      541.23      617.91     11.05 o
  -6   4   4     2970.80     2789.90     32.45 o
  -5   4   4      332.03      390.16     10.34 o
  -4   4   4       40.39       83.16      4.43 o
  -3   4   4     1310.93     1301.18     15.59 o
  -2   4   4      805.32      959.42     12.71 o
  -1   4   4      265.10      293.93      5.80 o
   0   4   4      666.21      667.01     13.17 o
   1   4   4       96.16       92.33      4.47 o
   2   4   4      408.80      400.44     10.43 o
   3   4   4      245.19      254.20      6.55 o
   4   4   4       19.55       28.67      3.14 o
   5   4   4        8.61       17.20      4.15 o
   6   4   4      193.75      178.46      6.85 o
   7   4   4     1448.30     1472.88     21.12 o
   8   4   4      175.20      198.81      6.76 o
   9   4   4        0.16        5.45      5.28 o
  10   4   4       46.32       41.82      6.37 o
  11   4   4      772.74      784.69     19.44 o
  12   4   4        4.30        5.20      9.25 o
  13   4   4      215.95      226.09     13.05 o
  14   4   4        6.06        2.57     12.18 o
  15   4   4       68.75       97.10     15.33 o
  16   4   4       20.62        8.97     14.42 o
 -16   5   4        0.34       -9.14     16.83 o
 -15   5   4        0.05      -16.01     16.01 o
 -14   5   4      121.13      100.83     28.55 o
 -13   5   4      482.57      515.15     17.67 o
 -12   5   4       36.10       54.80     10.49 o
 -11   5   4      282.92      312.35     16.44 o
 -10   5   4       59.70       54.19      6.81 o
  -9   5   4       15.94        7.43      5.00 o
  -8   5   4        0.44        3.79      6.09 o
  -7   5   4        0.37       -0.65      4.17 o
  -6   5   4      321.16      357.62      8.46 o
  -5   5   4       22.30        7.41      3.24 o
  -4   5   4     1358.44     1416.25     17.15 o
  -3   5   4     1446.23     1552.99     19.65 o
  -2   5   4     2288.56     2531.02     28.18 o
  -1   5   4     6654.94     6658.45     82.12 o
   0   5   4     3578.48     4117.03     63.73 o
   1   5   4      633.36      540.54     17.51 o
   2   5   4     1254.80     1166.63     30.94 o
   3   5   4     2834.50     2795.40     40.06 o
   4   5   4        4.24        7.05      3.10 o
   5   5   4      193.01      210.24      6.24 o
   6   5   4      236.01      224.17      7.96 o
   7   5   4      491.93      508.58     13.17 o
   8   5   4      111.73      117.25      8.83 o
   9   5   4       46.36       25.37      6.60 o
  10   5   4        7.87        4.49      7.99 o
  11   5   4        3.10        9.40     10.34 o
  12   5   4       10.32        3.65     10.99 o
  13   5   4        9.05       19.77     12.05 o
  14   5   4      149.55      157.79     23.88 o
  15   5   4       54.80       23.12     17.04 o
  16   5   4       15.36       21.16     17.54 o
 -15   6   4        0.43       -3.16     15.91 o
 -14   6   4        2.97       24.02     15.17 o
 -13   6   4      102.85      103.18     15.73 o
 -12   6   4       29.75       43.32     13.98 o
 -11   6   4       16.71        6.57     12.19 o
 -10   6   4        5.14       -5.00      7.69 o
  -9   6   4       34.10       44.07      7.90 o
  -8   6   4       76.94       81.88      5.62 o
  -7   6   4        1.00        8.73      4.06 o
  -6   6   4       94.13       97.40      7.14 o
  -5   6   4        4.72        1.69      4.56 o
  -4   6   4       25.27       37.57      4.42 o
  -3   6   4      415.12      413.75      8.57 o
  -2   6   4        9.63       15.69      4.10 o
  -1   6   4     1399.08     1518.14     20.45 o
   0   6   4       49.07       52.19      7.98 o
   1   6   4      946.90      923.55     20.18 o
   2   6   4     1901.22     1902.95     32.45 o
   3   6   4      289.96      320.48     12.41 o
   4   6   4       66.15       54.09      5.28 o
   5   6   4      249.57      276.77      8.30 o
   6   6   4      128.63      104.87      6.28 o
   7   6   4        2.40        8.11      6.15 o
   8   6   4       73.04       89.96      8.42 o
   9   6   4       13.24       16.05      8.87 o
  10   6   4      122.31      137.12     11.81 o
  11   6   4        1.94      -19.07     19.07 o
  12   6   4        1.93       -3.84     11.53 o
  13   6   4       39.13       39.08     14.95 o
  14   6   4       19.72       -6.31     15.43 o
  15   6   4       14.91        1.13     16.82 o
 -15   7   4        6.19       21.01     22.68 o
 -14   7   4       22.42       22.31     15.39 o
 -13   7   4        2.30      -14.04     14.04 o
 -12   7   4       93.57      108.01     14.85 o
 -11   7   4       11.38        8.51     21.70 o
 -10   7   4       98.15       98.06     13.07 o
  -9   7   4        0.44        5.88     11.24 o
  -8   7   4      181.61      142.33     12.91 o
  -7   7   4     1614.30     1556.55     30.38 o
  -6   7   4      112.14       83.29      8.50 o
  -5   7   4      268.11      311.92     10.34 o
  -4   7   4        6.56        2.57      3.43 o
  -3   7   4      600.75      561.99     16.01 o
  -2   7   4      147.29      135.16      5.59 o
  -1   7   4      180.77      217.77      6.23 o
   0   7   4       54.70       63.49      6.57 o
   1   7   4       54.41       57.52      9.13 o
   2   7   4       39.51       47.30      7.91 o
   3   7   4        2.70       28.56      5.75 o
   4   7   4      543.80      457.98     15.59 o
   5   7   4      352.15      344.54      8.74 o
   6   7   4       70.34       98.59     10.09 o
   7   7   4      213.57      209.81      8.98 o
   8   7   4       35.51       45.17      8.84 o
   9   7   4      123.07      125.00     12.77 o
  10   7   4      375.51      340.44     17.79 o
  11   7   4        5.18        3.19     12.56 o
  12   7   4       14.87       14.19     14.05 o
  13   7   4        0.00       -8.52     13.99 o
  14   7   4        0.11        9.07     15.14 o
 -13   8   4        6.24      -10.54     14.68 o
 -12   8   4      125.84      149.03     18.74 o
 -11   8   4        8.43        3.39     12.27 o
 -10   8   4       27.12       -1.68     11.82 o
  -9   8   4       83.13       79.82     13.11 o
  -8   8   4      104.39       99.70     14.80 o
  -7   8   4      150.92      151.12     12.48 o
  -6   8   4      141.14      133.45     12.67 o
  -5   8   4      161.37      148.85      8.11 o
  -4   8   4      142.82      126.07      7.18 o
  -3   8   4        3.12       -2.63      4.91 o
  -2   8   4        4.73        6.23      4.48 o
  -1   8   4      152.39      185.13      5.92 o
   0   8   4       20.07       15.62      4.36 o
   1   8   4       13.86       14.77      8.53 o
   2   8   4        2.29        9.21      7.75 o
   3   8   4      321.10      287.75     13.17 o
   4   8   4      103.76       97.12     12.47 o
   5   8   4        2.29        0.19      5.35 o
   6   8   4      845.63      877.67     19.44 o
   7   8   4       47.22       87.38     10.28 o
   8   8   4       66.75       87.76     11.42 o
   9   8   4        7.32        8.29     10.49 o
  10   8   4       18.31       14.09     11.95 o
  11   8   4       19.19        3.23     12.79 o
  12   8   4       30.12       17.50     14.40 o
  13   8   4        6.98       34.23     23.40 o
 -12   9   4        0.38       -3.16     16.59 o
 -11   9   4        8.88       -6.05     13.14 o
 -10   9   4        0.71        1.24     12.31 o
  -9   9   4        0.01       -1.68     11.30 o
  -8   9   4        4.52       13.36     14.11 o
  -7   9   4      102.31       91.50     11.71 o
  -6   9   4        6.45       -1.64      9.09 o
  -5   9   4        7.89       14.55     10.24 o
  -4   9   4       14.14       38.79      8.57 o
  -3   9   4       14.76       16.97      7.05 o
  -2   9   4        1.49        2.47      5.27 o
  -1   9   4        1.78        8.41      6.73 o
   0   9   4       56.94       52.63      4.69 o
   1   9   4       80.09       95.74      6.96 o
   2   9   4        0.06       13.74     24.15 o
   3   9   4      175.13      170.93     14.63 o
   4   9   4        9.81        5.77      5.88 o
   5   9   4      155.18      157.97      7.83 o
   6   9   4       43.92       68.60      9.37 o
   7   9   4       26.02       29.53      9.65 o
   8   9   4       58.74       44.24     16.26 o
   9   9   4        0.73        5.22     10.76 o
  10   9   4       22.58        5.38     11.95 o
  11   9   4        5.77       -0.06     12.90 o
  12   9   4       10.60       -6.02     14.25 o
 -11  10   4        2.02       11.59     18.16 o
 -10  10   4        2.95       -9.56     22.13 o
  -9  10   4        0.07       -7.85     11.21 o
  -8  10   4       66.61       53.60     12.16 o
  -7  10   4        4.70       19.77     10.57 o
  -6  10   4       97.82      107.71     11.34 o
  -5  10   4        1.93       -8.14      8.54 o
  -4  10   4        9.10        6.01      8.15 o
  -3  10   4        1.36        9.85     10.57 o
  -2  10   4       32.26       22.21      7.96 o
  -1  10   4        1.67       12.62      9.99 o
   0  10   4      170.97      157.06      7.92 o
   1  10   4       55.35       61.68      8.43 o
   2  10   4       12.77       11.82     14.31 o
   3  10   4       69.80       67.87     18.46 o
   4  10   4      138.15      157.46      9.98 o
   5  10   4       25.33       31.84      8.11 o
   6  10   4      122.23      124.11     13.74 o
   7  10   4       25.44       14.52      9.48 o
   8  10   4       38.81       39.32     10.78 o
   9  10   4       22.44       38.71     14.88 o
  10  10   4        7.35        5.33     13.44 o
  -8  11   4        1.38        6.22     12.76 o
  -7  11   4       88.96       88.50     12.16 o
  -6  11   4        6.57       -2.21     11.54 o
  -5  11   4        8.39        7.49      9.17 o
  -4  11   4        2.38       -5.14      8.16 o
  -3  11   4       29.81       23.88      8.36 o
  -2  11   4        1.67       -2.20      8.35 o
  -1  11   4       53.26       37.88      7.11 o
   0  11   4       42.19       28.63      5.79 o
   1  11   4        2.17       -8.75      8.75 o
   2  11   4        0.03        5.90      7.75 o
   3  11   4        4.09        8.80      6.51 o
   4  11   4       12.28       10.47      7.07 o
   5  11   4        1.97       -1.10      7.57 o
   6  11   4       23.17       35.95      8.75 o
   7  11   4       52.58       69.51     21.86 o
   8  11   4        3.47        0.19      9.24 o
  -5  12   4       22.01       30.65      9.63 o
  -4  12   4        2.28       -8.61      8.61 o
  -3  12   4        0.13       -7.64      7.64 o
  -2  12   4        3.83        3.37      7.44 o
  -1  12   4       10.04       -1.70      7.73 o
   0  12   4        1.98        2.22      7.48 o
   1  12   4        0.03      -10.73     10.73 o
   2  12   4        0.46       -3.74     12.91 o
   3  12   4       11.80        1.19      7.01 o
   4  12   4       21.18       37.54      8.10 o
   5  12   4        0.01        2.22      8.72 o
 -17   0   5        1.23      -15.65     15.65 o
 -15   0   5        0.11      -13.12     14.84 o
 -13   0   5        0.50       -4.67     12.71 o
 -11   0   5     1088.41      950.96     39.73 o
  -9   0   5      358.46      419.38     17.26 o
  -7   0   5    52288.69    56660.35    970.10 o
  -5   0   5     1047.63      958.65     23.06 o
  -3   0   5     7301.47     6550.51     89.33 o
  -1   0   5     3158.94     3269.55     45.26 o
   1   0   5   110260.21   106872.53   1429.10 o
   3   0   5    30541.67    29184.09    353.65 o
   5   0   5     1733.80     1809.61     30.87 o
   7   0   5     8399.08     7911.32    109.31 o
   9   0   5       21.60       25.67     10.54 o
  11   0   5     4696.39     4635.17     88.71 o
  13   0   5       26.87       29.90     13.47 o
  15   0   5       49.68       46.81     15.93 o
  17   0   5       50.81       68.38     22.54 o
 -17   1   5        5.65        7.04     13.47 o
 -16   1   5      140.05      164.28     13.17 o
 -15   1   5       85.34       77.27     11.65 o
 -14   1   5       10.83        8.36      9.80 o
 -13   1   5       77.75       49.70      9.93 o
 -12   1   5       89.91       55.60      8.98 o
 -11   1   5       37.06       20.19      8.18 o
 -10   1   5       82.96       90.36      8.35 o
  -9   1   5     1925.85     1663.55     25.98 o
  -8   1   5      279.18      192.99      7.73 o
  -7   1   5     6140.38     6434.66     81.60 o
  -6   1   5     2403.25     2526.30     29.72 o
  -5   1   5     2961.20     2833.31     32.61 o
  -4   1   5     3738.18     3988.99     47.48 o
  -3   1   5      895.01      734.85      8.96 o
  -2   1   5     8163.54     8099.62     77.41 o
  -1   1   5      472.32      609.64      7.31 o
   0   1   5       75.61       77.67      2.38 o
   1   1   5     2893.53     2802.75     26.24 o
   2   1   5     9306.10     8897.14     77.12 o
   3   1   5     6608.96     7166.27     62.58 o
   4   1   5       42.02        9.11      3.39 o
   5   1   5      283.52      294.83      6.53 o
   6   1   5     3281.09     2947.09     34.05 o
   7   1   5      348.89      387.83      8.20 o
   8   1   5      235.25      302.94      8.22 o
   9   1   5      434.17      437.44     12.00 o
  10   1   5      280.34      255.13     10.44 o
  11   1   5       72.40      140.07      9.70 o
  12   1   5      111.33      156.68     10.53 o
  13   1   5      279.07      230.17     11.82 o
  14   1   5        2.84       -0.12      9.34 o
  15   1   5        4.89        3.03     11.54 o
  16   1   5       13.53       21.41     12.49 o
  17   1   5        0.87       -5.20     14.57 o
 -17   2   5       10.81       13.78     16.14 o
 -16   2   5        4.71       -0.21     12.51 o
 -15   2   5        1.03        8.54     10.89 o
 -14   2   5      366.97      521.43     24.30 o
 -13   2   5        1.81       -8.90      8.90 o
 -12   2   5        2.98       -8.41      8.41 o
 -11   2   5       88.22       74.52     10.02 o
 -10   2   5      103.67       62.08      8.36 o
  -9   2   5      926.46      884.19     17.11 o
  -8   2   5      661.98      680.49     14.07 o
  -7   2   5     1231.28     1143.78     16.13 o
  -6   2   5       91.19      171.17      5.55 o
  -5   2   5      162.87      150.25      5.54 o
  -4   2   5     2290.81     2498.74     25.64 o
  -3   2   5     2580.75     2391.62     24.24 o
  -2   2   5     1936.60     1847.22     19.94 o
  -1   2   5    48425.74    48819.35    462.27 o
   0   2   5      331.50      287.95      5.21 o
   1   2   5     4584.78     4044.79     42.89 o
   2   2   5      103.64       47.52      4.19 o
   3   2   5       12.36      112.41      2.86 o
   4   2   5     2072.85     1975.83     20.60 o
   5   2   5     2153.60     2226.30     26.11 o
   6   2   5     1607.57     1728.26     21.39 o
   7   2   5       13.41        9.21      4.00 o
   8   2   5      874.78      888.96     14.15 o
   9   2   5     2117.90     2154.73     34.83 o
  10   2   5      845.66      800.32     17.43 o
  11   2   5       19.76       24.66      8.16 o
  12   2   5     1464.89     1391.10     25.18 o
  13   2   5      183.42      197.10     11.48 o
  14   2   5       61.18       36.92     11.34 o
  15   2   5      104.92      114.78     13.22 o
  16   2   5        1.59       -8.68     11.86 o
  17   2   5       25.76       16.18     13.55 o
 -17   3   5       12.66       29.77     13.69 o
 -16   3   5       52.93       79.75     13.45 o
 -15   3   5       15.34       -0.49     11.39 o
 -14   3   5        0.51       -3.08     10.72 o
 -13   3   5      242.50      291.15     12.59 o
 -12   3   5       88.43       89.53     11.97 o
 -11   3   5      210.25      182.72      9.94 o
 -10   3   5      755.25      751.77     17.02 o
  -9   3   5      331.06      315.98     10.32 o
  -8   3   5     1325.08     1337.39     27.76 o
  -7   3   5      119.05      137.58      5.80 o
  -6   3   5      845.28      870.64     13.90 o
  -5   3   5      227.41      236.19      6.41 o
  -4   3   5      163.05      165.38      4.69 o
  -3   3   5        3.25       13.88      2.06 o
  -2   3   5     1511.65     1565.63     17.23 o
  -1   3   5        2.41       10.46      2.24 o
   0   3   5        5.87       18.18      2.91 o
   1   3   5     1798.58     1690.90     22.79 o
   2   3   5        0.07        1.35      1.73 o
   3   3   5      308.63      277.32      5.11 o
   4   3   5     3909.68     3718.50     44.09 o
   5   3   5      236.86      329.37      7.84 o
   6   3   5     3955.64     4502.80     50.22 o
   7   3   5      330.78      269.11      8.42 o
   8   3   5      527.89      481.99     10.97 o
   9   3   5      448.70      478.96     11.70 o
  10   3   5      526.77      597.39     13.64 o
  11   3   5      412.40      403.06     15.73 o
  12   3   5     1265.45     1161.68     23.88 o
  13   3   5       11.26        5.84      9.87 o
  14   3   5      156.48      182.47     13.56 o
  15   3   5       87.17      139.71     13.45 o
  16   3   5       13.86        7.78     14.21 o
  17   3   5       10.84        6.38     15.24 o
 -17   4   5        5.32        9.63     18.80 o
 -16   4   5        2.21       10.86     14.41 o
 -15   4   5        2.59       17.15     11.57 o
 -14   4   5       19.63       10.78     11.20 o
 -13   4   5        2.15       19.38     10.23 o
 -12   4   5       32.78       15.31      8.63 o
 -11   4   5      203.32      226.71     10.61 o
 -10   4   5      734.08      695.96     16.17 o
  -9   4   5        8.26       19.26      6.28 o
  -8   4   5     3628.88     3615.74     45.02 o
  -7   4   5        2.18       10.96      4.62 o
  -6   4   5      453.82      470.73      9.11 o
  -5   4   5      137.48      165.76      5.13 o
  -4   4   5     1755.04     1717.87     20.50 o
  -3   4   5     1566.09     1574.34     20.05 o
  -2   4   5      321.03      249.78      7.17 o
  -1   4   5      452.39      430.30      6.97 o
   0   4   5       47.65       87.66      4.16 o
   1   4   5     4065.22     3983.44     62.27 o
   2   4   5       11.24       32.41      2.72 o
   3   4   5     2173.66     2199.49     23.61 o
   4   4   5     2044.01     2010.41     23.66 o
   5   4   5      435.28      423.18      9.71 o
   6   4   5     1000.60     1096.37     17.35 o
   7   4   5      272.73      244.27      7.50 o
   8   4   5      286.89      240.72      7.96 o
   9   4   5      120.14       92.17      6.19 o
  10   4   5       62.37       94.06      7.91 o
  11   4   5      418.98      398.96     14.31 o
  12   4   5      669.17      730.96     19.56 o
  13   4   5       13.12        6.28     10.41 o
  14   4   5        1.12       -2.05     12.27 o
  15   4   5        8.53        5.87     13.33 o
  16   4   5        9.05        6.20     14.73 o
 -16   5   5       21.45       19.26     24.27 o
 -15   5   5       33.68       37.56     17.02 o
 -14   5   5      127.95      166.07     18.13 o
 -13   5   5      130.86      130.71     14.35 o
 -12   5   5       89.76       95.43     10.96 o
 -11   5   5      364.55      376.38     13.91 o
 -10   5   5       32.60       30.62      7.37 o
  -9   5   5        0.15       -5.80      5.80 o
  -8   5   5      258.06      280.73     13.26 o
  -7   5   5      217.74      243.02      7.70 o
  -6   5   5     1879.17     1884.44     27.17 o
  -5   5   5      527.08      662.51     10.30 o
  -4   5   5      106.18      130.49      6.56 o
  -3   5   5      849.37      714.82     10.88 o
  -2   5   5     1853.03     1905.32     23.48 o
  -1   5   5       20.28        7.91      5.92 o
   0   5   5        0.85       15.75      6.97 o
   1   5   5     1259.36     1318.39     27.51 o
   2   5   5      659.81      675.18     14.87 o
   3   5   5      121.43      122.71      5.61 o
   4   5   5     1521.57     1458.97     19.21 o
   5   5   5       50.72       71.54      4.41 o
   6   5   5       97.35      114.42      6.60 o
   7   5   5        0.84        4.85      3.38 o
   8   5   5      124.61      142.47      7.44 o
   9   5   5        9.99        8.77      6.39 o
  10   5   5      287.26      269.12     11.53 o
  11   5   5        4.10       13.55     10.43 o
  12   5   5      177.69      193.13     14.53 o
  13   5   5       37.15       33.26     12.36 o
  14   5   5       35.75       17.21     12.55 o
  15   5   5        1.68       -6.23     15.98 o
  16   5   5      100.18       61.99     19.31 o
 -15   6   5       26.49       24.33     16.70 o
 -14   6   5        9.62        9.32     14.98 o
 -13   6   5        1.91        5.15     13.85 o
 -12   6   5        2.87      -13.49     15.55 o
 -11   6   5       45.62       32.16     10.66 o
 -10   6   5       95.08      110.97      9.44 o
  -9   6   5       24.46       39.93      6.50 o
  -8   6   5        0.67        7.24      4.57 o
  -7   6   5       90.72      109.14      5.62 o
  -6   6   5      263.84      250.63      6.61 o
  -5   6   5      847.25      778.73     13.77 o
  -4   6   5      612.36      589.86     11.30 o
  -3   6   5       62.88       56.18      5.72 o
  -2   6   5     1415.77     1397.93     19.64 o
  -1   6   5      546.70      537.45      9.12 o
   0   6   5      560.26      584.57     13.46 o
   1   6   5      919.79      936.07     25.03 o
   2   6   5       39.97       58.79      6.65 o
   3   6   5     1898.98     1852.22     49.74 o
   4   6   5       14.27       13.19      3.10 o
   5   6   5       51.62       61.01      4.38 o
   6   6   5        0.41        8.50      5.23 o
   7   6   5       22.64       25.44      6.24 o
   8   6   5      146.60      184.51     13.48 o
   9   6   5        7.57        5.69      8.90 o
  10   6   5       40.25       64.57     10.30 o
  11   6   5      106.92      113.39     12.08 o
  12   6   5       20.65       18.95     12.09 o
  13   6   5       17.18       14.39     14.78 o
  14   6   5       77.86       83.97     16.89 o
  15   6   5       41.56       47.84     23.56 o
 -14   7   5        0.13        4.57     15.55 o
 -13   7   5      109.16      108.58     16.50 o
 -12   7   5        0.24        7.13     13.55 o
 -11   7   5       10.55        2.68     12.37 o
 -10   7   5       68.35       51.71     12.37 o
  -9   7   5       47.51       50.96     11.79 o
  -8   7   5       79.63       46.71     12.67 o
  -7   7   5      351.15      329.78      9.68 o
  -6   7   5       91.61       78.40      6.55 o
  -5   7   5       71.73       94.22      6.33 o
  -4   7   5       57.27       35.35      5.10 o
  -3   7   5      285.72      250.37      7.28 o
  -2   7   5        0.18        7.17      3.72 o
  -1   7   5     1300.88     1182.67     18.58 o
   0   7   5      918.00      876.98     19.44 o
   1   7   5       76.07       61.67     10.15 o
   2   7   5      163.41      192.04     10.46 o
   3   7   5     1036.22     1026.08     21.02 o
   4   7   5      221.95      276.74      8.63 o
   5   7   5      182.21      190.82      6.64 o
   6   7   5      329.89      293.35     10.19 o
   7   7   5      230.15      204.87     10.92 o
   8   7   5      170.01      150.18     10.39 o
   9   7   5       22.62       11.47     10.93 o
  10   7   5       10.91       -0.23     16.60 o
  11   7   5        3.72      -16.33     16.33 o
  12   7   5       19.95       15.85     14.76 o
  13   7   5        4.42      -14.32     14.32 o
  14   7   5       28.84       35.91     16.30 o
 -13   8   5       68.88      102.57     16.57 o
 -12   8   5       47.80       68.74     15.77 o
 -11   8   5        1.40        4.83     16.24 o
 -10   8   5       70.69       75.19     13.28 o
  -9   8   5      173.02      156.94     14.42 o
  -8   8   5        1.12       11.28     21.80 o
  -7   8   5      118.49      131.87     12.01 o
  -6   8   5       78.49       55.96      9.83 o
  -5   8   5      420.94      442.84     16.28 o
  -4   8   5        0.04       -5.62      5.62 o
  -3   8   5      194.02      276.55     13.66 o
  -2   8   5       36.43       35.69      4.86 o
  -1   8   5       73.77       59.59      7.79 o
   0   8   5      198.17      192.99      6.95 o
   1   8   5      190.73      176.29     12.91 o
   2   8   5        3.11       -7.07      7.88 o
   3   8   5        0.10        9.80      8.55 o
   4   8   5        2.13       17.27      7.38 o
   5   8   5      678.39      629.78     15.29 o
   6   8   5       13.63       39.70      9.18 o
   7   8   5       53.14       33.93      9.37 o
   8   8   5        6.95       15.10      9.85 o
   9   8   5      117.47      120.54     13.11 o
  10   8   5       28.82       51.72     12.47 o
  11   8   5       93.67      103.42     14.71 o
  12   8   5       91.92       80.50     15.30 o
  13   8   5        5.44       14.50     14.91 o
 -12   9   5        4.89      -13.02     13.86 o
 -11   9   5        1.80       13.29     13.79 o
 -10   9   5        2.24      -11.33     11.33 o
  -9   9   5        3.30       -3.68     11.28 o
  -8   9   5      200.33      208.83     14.49 o
  -7   9   5      324.82      326.90     16.28 o
  -6   9   5       10.20        1.09      8.99 o
  -5   9   5       38.06       35.49      8.96 o
  -4   9   5       28.60       31.50      7.95 o
  -3   9   5        4.49       -6.75      6.75 o
  -2   9   5        3.14       14.92      5.44 o
  -1   9   5       69.87       82.34      5.64 o
   0   9   5       28.15       26.57      4.83 o
   1   9   5       28.45       53.28     16.74 o
   2   9   5       93.41       91.24     12.68 o
   3   9   5       37.90       54.87     21.40 o
   4   9   5       58.13       57.16     12.87 o
   5   9   5      158.89      161.89      7.65 o
   6   9   5       18.82       30.34      8.93 o
   7   9   5       28.28       21.71     11.99 o
   8   9   5        3.00       23.42      9.92 o
   9   9   5        1.45        7.51     10.93 o
  10   9   5        2.83       13.34     12.14 o
  11   9   5        2.01        8.62     13.07 o
  12   9   5        0.36        0.29     14.26 o
 -10  10   5        0.92      -12.63     20.18 o
  -9  10   5        0.04        3.52     11.88 o
  -8  10   5        6.14       -0.61     11.02 o
  -7  10   5        7.30       -4.03     10.01 o
  -6  10   5        8.32       13.95      9.60 o
  -5  10   5        0.10       -8.26      8.26 o
  -4  10   5        0.78       -5.23      7.74 o
  -3  10   5        0.31        1.68      7.21 o
  -2  10   5        5.39        5.19      6.57 o
  -1  10   5      330.99      300.84     11.24 o
   0  10   5        3.56        1.64      9.07 o
   1  10   5        3.03        0.73     10.40 o
   2  10   5        7.49        9.65     11.31 o
   3  10   5       10.62       -0.06     11.91 o
   4  10   5       13.39       27.81     15.21 o
   5  10   5      205.70      183.77     12.81 o
   6  10   5       81.31       69.26     16.93 o
   7  10   5        0.75       19.35     15.43 o
   8  10   5        1.57        4.93      9.98 o
   9  10   5       15.29        1.29     10.86 o
  10  10   5        0.41       -0.79     17.25 o
  -8  11   5       71.89       63.05     12.42 o
  -7  11   5       30.92       11.23     10.92 o
  -6  11   5       23.98       36.37     10.23 o
  -5  11   5        7.19        7.41      9.55 o
  -4  11   5        6.40       12.26      8.27 o
  -3  11   5       10.64       22.90      8.00 o
  -2  11   5        2.44       -7.35      7.35 o
  -1  11   5        3.08        1.26      6.42 o
   0  11   5        1.22        1.21      8.09 o
   1  11   5        0.49       -5.96      5.96 o
   2  11   5        0.39      -10.90     10.90 o
   3  11   5       30.61       41.54     14.57 o
   4  11   5       14.38        6.60     13.75 o
   5  11   5       28.32       33.82     14.80 o
   6  11   5       43.14       40.53      8.70 o
   7  11   5       21.29       22.80      9.76 o
   8  11   5        1.48        7.41      9.83 o
  -5  12   5       27.50       34.83      9.88 o
  -4  12   5       14.80       -5.08      8.63 o
  -3  12   5        2.78       -7.66      7.66 o
  -2  12   5       14.25       18.64     11.18 o
  -1  12   5        0.15       -5.30     16.67 o
   0  12   5        9.89       10.44     10.10 o
   1  12   5        1.04       -9.76     13.35 o
   2  12   5        0.00      -11.44     11.44 o
   3  12   5        1.65       20.18     13.26 o
   4  12   5       11.51        0.28      7.17 o
 -16   0   6        0.65      -15.02     15.02 o
 -14   0   6      207.48      216.02     17.29 o
 -12   0   6       72.95       83.59     13.18 o
 -10   0   6        8.31       -1.70     10.03 o
  -8   0   6      131.82      143.32     14.84 o
  -6   0   6      938.20      930.93     22.26 o
  -4   0   6    21705.88    20063.53    270.82 o
  -2   0   6     5266.60     5015.39     74.21 o
   0   0   6    10450.95    11409.56    153.39 o
   2   0   6       15.19        6.80      2.92 o
   4   0   6      989.17      722.04     12.41 o
   6   0   6     7510.30     8820.14    135.04 o
   8   0   6      283.53      269.11     11.35 o
  10   0   6     4832.11     4836.51     91.18 o
  12   0   6      142.63      150.59     14.80 o
  14   0   6      103.97      157.48     18.66 o
  16   0   6       76.82       10.92     18.51 o
 -17   1   6       59.79       44.34     14.15 o
 -16   1   6        1.83        3.52     11.12 o
 -15   1   6        2.03      -10.68     10.68 o
 -14   1   6       36.53       11.20     13.51 o
 -13   1   6      304.44      366.36     13.94 o
 -12   1   6      255.42      273.77     11.95 o
 -11   1   6        0.06        2.62     10.71 o
 -10   1   6       39.53       33.79      7.77 o
  -9   1   6      150.99      121.47      8.00 o
  -8   1   6      929.91      901.60     17.43 o
  -7   1   6     3420.95     3361.01     44.95 o
  -6   1   6     1811.13     1969.55     31.12 o
  -5   1   6       81.02       75.92      4.12 o
  -4   1   6     3207.73     3105.97     31.43 o
  -3   1   6       11.14        1.78      2.33 o
  -2   1   6    12705.64    13035.13    123.86 o
  -1   1   6     2636.61     2640.93     26.35 o
   0   1   6     4423.37     4753.70     46.06 o
   1   1   6        0.48       25.62      3.02 o
   2   1   6     4122.10     4346.36     38.52 o
   3   1   6      128.53      148.18      3.42 o
   4   1   6        9.40       16.22      2.83 o
   5   1   6     1288.13     1130.72     15.15 o
   6   1   6        3.27       27.94      4.41 o
   7   1   6     2823.47     2826.79     33.41 o
   8   1   6     1555.39     1521.05     19.56 o
   9   1   6       59.32       84.97      6.97 o
  10   1   6      124.02      179.99     10.05 o
  11   1   6       47.36       56.88      8.54 o
  12   1   6      233.93      273.71     11.95 o
  13   1   6       37.90       29.33      9.35 o
  14   1   6       13.33       12.24      9.90 o
  15   1   6       71.12       80.64     12.37 o
  16   1   6       18.40       17.71     12.33 o
  17   1   6        0.17       -8.64     14.58 o
 -17   2   6        0.82       18.47     13.38 o
 -16   2   6        8.36      -10.13     11.98 o
 -15   2   6       14.03       23.80     11.46 o
 -14   2   6       93.90      104.49     10.90 o
 -13   2   6       65.25       35.97     10.30 o
 -12   2   6      407.77      434.55     13.95 o
 -11   2   6       82.60       51.40      8.51 o
 -10   2   6      226.72      175.79      9.86 o
  -9   2   6       29.82       25.33      6.67 o
  -8   2   6       26.46       26.10      6.44 o
  -7   2   6     3786.85     3776.51     46.99 o
  -6   2   6        5.57       45.81      4.31 o
  -5   2   6     3002.70     3144.15     35.88 o
  -4   2   6     5839.32     5385.59     58.86 o
  -3   2   6       68.10       95.52      3.34 o
  -2   2   6       12.32       15.51      2.24 o
  -1   2   6     4341.93     4527.38     46.36 o
   0   2   6     6012.99     5906.60     57.00 o
   1   2   6       62.09       57.90      2.73 o
   2   2   6       28.55       25.68      1.90 o
   3   2   6     5598.13     5426.52     47.89 o
   4   2   6     3288.21     3632.16     34.43 o
   5   2   6     3292.47     3422.61     46.89 o
   6   2   6      256.93      250.45      6.98 o
   7   2   6      311.73      283.36      7.46 o
   8   2   6     1717.45     1676.67     20.86 o
   9   2   6        1.91        2.04      5.25 o
  10   2   6      256.08      266.08     10.70 o
  11   2   6       69.44      101.47     10.96 o
  12   2   6       69.77       56.38     10.86 o
  13   2   6       27.53       26.83      9.36 o
  14   2   6       88.21       90.06     12.47 o
  15   2   6       38.22       31.80     12.04 o
  16   2   6       14.20        6.97     12.29 o
  17   2   6        4.59      -12.89     12.89 o
 -17   3   6       29.08       29.24     15.98 o
 -16   3   6       24.81        8.68     12.37 o
 -15   3   6      218.28      260.30     15.33 o
 -14   3   6       25.96       38.81     10.64 o
 -13   3   6       26.71       23.28      9.58 o
 -12   3   6      278.46      268.19     11.90 o
 -11   3   6       13.51       -0.61      8.04 o
 -10   3   6      514.15      496.16     14.47 o
  -9   3   6      156.87      171.37      8.81 o
  -8   3   6      807.16      767.76     15.48 o
  -7   3   6     1901.51     2003.16     25.05 o
  -6   3   6      900.67      766.47     15.46 o
  -5   3   6      109.21       86.91      4.42 o
  -4   3   6      217.61      215.95      5.62 o
  -3   3   6      710.69      660.96      9.54 o
  -2   3   6      227.80      267.97      5.08 o
  -1   3   6       26.18       50.13      2.85 o
   0   3   6      139.92      181.90      4.42 o
   1   3   6      976.21     1018.38     12.72 o
   2   3   6      653.66      553.71     11.05 o
   3   3   6      845.71      709.39      9.42 o
   4   3   6     2628.38     2837.28     32.07 o
   5   3   6    14551.95    15335.95    153.83 o
   6   3   6      284.85      248.59      6.52 o
   7   3   6     1223.36     1351.32     18.21 o
   8   3   6      401.34      376.23     11.72 o
   9   3   6      851.66      790.30     14.00 o
  10   3   6       95.74      111.23      7.59 o
  11   3   6      122.34      142.79      9.70 o
  12   3   6       38.60       43.36     10.40 o
  13   3   6      122.20      102.69     11.44 o
  14   3   6       30.52       27.96     11.30 o
  15   3   6       65.27      106.01     12.86 o
  16   3   6        2.11      -13.83     13.83 o
 -16   4   6       15.18       11.11     14.53 o
 -15   4   6      110.54      112.68     14.94 o
 -14   4   6       68.92       62.15     11.86 o
 -13   4   6       83.85       64.02     11.13 o
 -12   4   6       12.00       16.35      8.58 o
 -11   4   6      174.59      156.82      9.87 o
 -10   4   6        2.90       17.11      7.65 o
  -9   4   6       36.98       44.11      7.44 o
  -8   4   6        7.24       14.88      5.78 o
  -7   4   6        4.02       -0.78      5.15 o
  -6   4   6        3.18       15.57      4.11 o
  -5   4   6        4.24        9.32      3.53 o
  -4   4   6       20.71       42.84      3.48 o
  -3   4   6     7592.83     7593.54     87.31 o
  -2   4   6     1520.08     1451.82     18.64 o
  -1   4   6     4775.01     4244.68     49.47 o
   0   4   6      262.78      228.75      6.56 o
   1   4   6      482.62      545.86     10.66 o
   2   4   6      524.01      450.97      8.35 o
   3   4   6       42.64       53.26      3.11 o
   4   4   6      353.25      316.38      6.41 o
   5   4   6     3303.41     3488.55     42.83 o
   6   4   6       35.36       40.80      5.37 o
   7   4   6       30.30       50.47      5.66 o
   8   4   6        0.41       -3.74      4.19 o
   9   4   6      173.86      178.81      7.02 o
  10   4   6       66.19       44.64      6.35 o
  11   4   6       16.23       23.06      9.13 o
  12   4   6        2.21        2.99     12.40 o
  13   4   6       31.79        7.62     11.56 o
  14   4   6       66.17       25.25     13.21 o
  15   4   6        0.08       -6.57     15.18 o
  16   4   6       25.62       52.70     15.73 o
 -16   5   6        5.69        0.43     16.87 o
 -15   5   6        6.62        7.30     16.31 o
 -14   5   6        8.02       24.96     13.16 o
 -13   5   6      228.11      208.53     22.85 o
 -12   5   6       91.70       46.14     10.03 o
 -11   5   6       30.12       32.01      9.36 o
 -10   5   6       18.16        6.37      7.05 o
  -9   5   6        2.85        5.06      6.39 o
  -8   5   6      137.28      159.55      8.75 o
  -7   5   6       56.95       80.44      5.57 o
  -6   5   6      165.06      145.74      7.01 o
  -5   5   6      883.80      929.87     16.59 o
  -4   5   6      184.06      157.51      5.98 o
  -3   5   6     1285.37     1318.65     19.16 o
  -2   5   6      250.81      234.28      6.36 o
  -1   5   6     1316.73     1146.30     16.23 o
   0   5   6      680.93      660.14     27.29 o
   1   5   6        3.31        8.56      5.40 o
   2   5   6     1324.87     1153.72     19.14 o
   3   5   6     1779.88     1813.41     23.18 o
   4   5   6     1175.42     1208.91     16.01 o
   5   5   6      155.85      138.20      5.60 o
   6   5   6      202.33      242.13      8.85 o
   7   5   6        5.28        1.74      9.86 o
   8   5   6       26.06       21.46      5.49 o
   9   5   6      341.71      344.17     10.78 o
  10   5   6        3.13        9.38      9.56 o
  11   5   6     1211.07     1224.26     30.36 o
  12   5   6        6.82       11.11     11.58 o
  13   5   6       19.98        8.26     12.71 o
  14   5   6        7.36        2.50     12.36 o
  15   5   6       66.17       64.29     18.29 o
  16   5   6        5.91       12.84     22.25 o
 -15   6   6        6.49      -13.75     15.90 o
 -14   6   6       73.77      108.56     19.95 o
 -13   6   6       32.90       19.16     18.31 o
 -12   6   6       39.77       36.74     14.09 o
 -11   6   6      125.96      135.57     21.62 o
 -10   6   6       91.32      119.67     11.78 o
  -9   6   6      293.92      268.65     10.92 o
  -8   6   6      212.76      207.54     11.29 o
  -7   6   6      374.82      369.42     12.98 o
  -6   6   6      128.68      132.15      5.48 o
  -5   6   6        3.13        2.32      4.13 o
  -4   6   6      140.30      128.70      5.21 o
  -3   6   6      479.11      514.78      9.24 o
  -2   6   6      212.10      179.61      6.54 o
  -1   6   6      802.34      839.60     12.95 o
   0   6   6        2.35        1.42      3.58 o
   1   6   6        8.61       37.37      4.58 o
   2   6   6       72.28      100.04     10.51 o
   3   6   6      417.80      509.13     19.25 o
   4   6   6     1271.72     1207.99     21.40 o
   5   6   6      124.42      138.28      8.13 o
   6   6   6       51.96       57.21      6.23 o
   7   6   6      193.45      210.87      8.06 o
   8   6   6       34.06       41.58      8.39 o
   9   6   6       18.61       18.39      9.29 o
  10   6   6       20.36       30.90     10.30 o
  11   6   6       99.51      105.58     13.17 o
  12   6   6       11.94        3.23     11.48 o
  13   6   6        0.03       -6.99     14.36 o
  14   6   6        8.57       -5.18     22.30 o
  15   6   6       42.68       51.56     18.19 o
 -14   7   6       77.28       98.82     17.58 o
 -13   7   6        0.04       -0.67     15.62 o
 -12   7   6      130.13      140.11     17.24 o
 -11   7   6       35.30       45.64     14.57 o
 -10   7   6       57.20       41.04     12.69 o
  -9   7   6        0.24       -7.77     10.84 o
  -8   7   6      366.80      352.30     16.64 o
  -7   7   6      387.52      426.88     16.78 o
  -6   7   6      394.48      446.37     11.71 o
  -5   7   6       67.18       74.12      6.29 o
  -4   7   6        6.60        3.73      4.84 o
  -3   7   6       12.58       26.91      4.63 o
  -2   7   6      436.14      535.63     10.25 o
  -1   7   6        1.45       24.72      6.77 o
   0   7   6       59.72       40.12      4.70 o
   1   7   6        0.48        4.39      5.95 o
   2   7   6       14.19       -6.37      6.68 o
   3   7   6       34.84       67.84      7.34 o
   4   7   6      667.27      662.38     24.16 o
   5   7   6      813.88      766.13     12.64 o
   6   7   6      526.67      488.83     12.64 o
   7   7   6        0.04      -10.10     10.10 o
   8   7   6       56.13       35.49      8.87 o
   9   7   6       89.39       88.96     12.34 o
  10   7   6        7.56        2.69     11.98 o
  11   7   6       48.24       45.25     13.99 o
  12   7   6       16.91       18.08     13.47 o
  13   7   6        2.66       13.31     14.79 o
  14   7   6       86.53       94.38     28.84 o
 -13   8   6        1.97       27.16     15.10 o
 -12   8   6        4.81       10.88     14.11 o
 -11   8   6       17.34       17.90     13.19 o
 -10   8   6        9.86      -11.04     11.04 o
  -9   8   6       96.23       84.88     13.28 o
  -8   8   6       64.75       50.72     11.48 o
  -7   8   6       16.32       25.83     10.41 o
  -6   8   6      682.87      678.29     24.47 o
  -5   8   6       52.86       63.68      9.39 o
  -4   8   6       85.83       74.10      6.80 o
  -3   8   6       61.79       81.64      6.28 o
  -2   8   6        0.57       -1.71      4.56 o
  -1   8   6       10.92       12.65      4.57 o
   0   8   6      140.06      132.78      7.69 o
   1   8   6      595.79      654.24     24.57 o
   2   8   6      112.38       97.22     10.29 o
   3   8   6        2.27        0.75      8.11 o
   4   8   6      356.00      342.90     19.19 o
   5   8   6       83.78      123.20      6.86 o
   6   8   6        4.52       13.88      6.20 o
   7   8   6       51.64       48.54      9.70 o
   8   8   6       23.05       47.39     12.56 o
   9   8   6        4.24      -10.58     10.58 o
  10   8   6        0.08        2.04     11.62 o
  11   8   6        1.30      -12.27     12.27 o
  12   8   6        3.41       -3.74     13.45 o
  13   8   6        0.56      -15.12     15.12 o
 -12   9   6        4.75       20.63     14.78 o
 -11   9   6       14.72       10.45     13.59 o
 -10   9   6        0.10        8.44     14.58 o
  -9   9   6        0.51      -11.13     11.13 o
  -8   9   6       41.66       20.45     11.27 o
  -7   9   6       48.51       74.73     11.78 o
  -6   9   6      127.22      166.31     12.18 o
  -5   9   6        0.01       -8.11      8.11 o
  -4   9   6       43.42       72.08      8.78 o
  -3   9   6        0.32       12.45      7.00 o
  -2   9   6      255.64      241.67      8.91 o
  -1   9   6       42.98       40.51      5.01 o
   0   9   6        4.08       -5.87      5.87 o
   1   9   6        8.81        7.79     16.23 o
   2   9   6        4.80      -18.14     18.14 o
   3   9   6       26.73       36.16     12.81 o
   4   9   6       56.70       41.94     13.86 o
   5   9   6       11.17       19.22      7.73 o
   6   9   6       51.24       44.02     21.07 o
   7   9   6       30.66       42.63     14.83 o
   8   9   6       25.49       25.38     10.43 o
   9   9   6       13.08       -3.35     10.69 o
  10   9   6       15.82       13.82     15.82 o
  11   9   6       11.12       11.11     13.05 o
  12   9   6       14.47      -13.82     20.92 o
 -10  10   6        0.08       -5.43     12.45 o
  -9  10   6        1.08       -0.66     11.76 o
  -8  10   6        8.33        9.64     12.57 o
  -7  10   6       81.77       78.07     11.58 o
  -6  10   6        2.58        3.91     13.36 o
  -5  10   6       38.93       25.55      9.17 o
  -4  10   6       29.57       17.56     10.25 o
  -3  10   6       83.13       85.11      8.87 o
  -2  10   6       69.01       66.77      9.80 o
  -1  10   6       54.70       57.89      6.87 o
   0  10   6        0.14       -1.87     10.10 o
   1  10   6        0.29      -10.86     10.86 o
   2  10   6       19.28       -2.03     11.55 o
   3  10   6       49.69       53.45     14.09 o
   4  10   6        7.68       14.67     13.57 o
   5  10   6        5.63        2.26     13.55 o
   6  10   6        8.84       -0.72      7.86 o
   7  10   6        0.64        6.89      8.74 o
   8  10   6       27.06       31.96     12.95 o
   9  10   6       18.65        7.36     10.96 o
  10  10   6        1.86       18.31     12.31 o
  -8  11   6        5.93       -6.06     19.20 o
  -7  11   6       67.32       89.31     12.07 o
  -6  11   6        0.59       -4.45      9.78 o
  -5  11   6       33.26       14.90      9.11 o
  -4  11   6        0.63       10.45      8.44 o
  -3  11   6        2.26       -0.90      7.60 o
  -2  11   6        1.34        2.36      6.91 o
  -1  11   6        3.27        7.19     13.42 o
   0  11   6       16.53       17.64      9.26 o
   1  11   6        3.40      -14.28     18.40 o
   2  11   6        0.23       -4.27     11.84 o
   3  11   6        6.61       -8.66     13.04 o
   4  11   6       37.99       54.57     15.17 o
   5  11   6       70.45       63.15     16.48 o
   6  11   6       81.62       77.58      9.71 o
   7  11   6        6.35       11.07     18.65 o
   8  11   6        0.20       -7.74      9.76 o
  -4  12   6        0.57      -12.73     12.73 o
  -3  12   6        0.70       -7.48      7.48 o
  -2  12   6        1.46       16.52     10.45 o
  -1  12   6        4.91       -7.01      9.02 o
   0  12   6        0.74       -3.75      7.25 o
   1  12   6        0.01      -11.72     11.72 o
   2  12   6        1.10       15.72     16.67 o
   3  12   6       17.44       24.24     17.44 o
   4  12   6       11.37       -7.49     13.86 o
 -17   0   7       39.18       13.96     17.57 o
 -15   0   7        6.09       12.39     15.51 o
 -13   0   7     4598.27     4455.64     88.06 o
 -11   0   7       13.59       -6.06     11.13 o
  -9   0   7      159.70      241.05     12.94 o
  -7   0   7       94.83      100.37      8.95 o
  -5   0   7        4.28       12.74      5.34 o
  -3   0   7     1040.00     1012.46     19.28 o
  -1   0   7    12917.96    12844.54    172.67 o
   1   0   7     6080.74     5552.88     76.15 o
   3   0   7     3726.49     3454.96     44.42 o
   5   0   7    18024.66    20216.22    269.61 o
   7   0   7     1255.03     1040.60     24.85 o
   9   0   7       61.54       69.26      9.04 o
  11   0   7        3.06       13.31     11.49 o
  13   0   7      806.01      789.04     44.49 o
  15   0   7      264.46      325.47     20.33 o
  17   0   7        2.24        5.32     21.00 o
 -17   1   7       23.45        6.40     13.52 o
 -16   1   7       28.82        8.44     14.47 o
 -15   1   7       85.50       96.62     12.14 o
 -14   1   7       35.48       41.95     10.22 o
 -13   1   7       14.78       36.01      9.59 o
 -12   1   7        0.68       -8.30      8.57 o
 -11   1   7      360.80      364.23     13.31 o
 -10   1   7       48.50       90.15      8.89 o
  -9   1   7       95.38      106.44      7.76 o
  -8   1   7     2433.00     2446.92     34.97 o
  -7   1   7       16.15       24.69      5.62 o
  -6   1   7        3.16       51.10      4.93 o
  -5   1   7        2.59        8.08      3.78 o
  -4   1   7      151.40      137.33      4.12 o
  -3   1   7     1597.67     1433.97     17.61 o
  -2   1   7     1701.95     1881.07     19.67 o
  -1   1   7      958.22      939.55     10.82 o
   0   1   7     2393.21     2515.20     25.34 o
   1   1   7      851.24      921.19     10.64 o
   2   1   7     3640.60     3815.51     35.84 o
   3   1   7     3891.70     3922.59     35.35 o
   4   1   7    13012.59    12273.36    111.21 o
   5   1   7     2380.49     2285.76     24.15 o
   6   1   7       14.36       40.32      4.94 o
   7   1   7      359.75      410.13      9.83 o
   8   1   7      397.88      505.83     10.75 o
   9   1   7      482.19      496.48     11.68 o
  10   1   7       49.60       73.76      8.59 o
  11   1   7        3.96       14.81      8.19 o
  12   1   7      371.17      393.69     13.31 o
  13   1   7       49.17       45.82      9.61 o
  14   1   7      126.08      108.55     11.42 o
  15   1   7       62.91       80.99     12.65 o
  16   1   7       41.85       41.11     13.17 o
  17   1   7       27.55       17.22     15.23 o
 -17   2   7        9.64       30.78     13.98 o
 -16   2   7      123.98       88.69     13.76 o
 -15   2   7       17.68       -8.34     10.38 o
 -14   2   7        5.64       15.83     10.10 o
 -13   2   7       47.30       29.24      9.67 o
 -12   2   7      132.29      149.73     10.70 o
 -11   2   7       61.11       42.43      8.72 o
 -10   2   7      574.12      491.09     14.71 o
  -9   2   7      250.19      312.55     10.40 o
  -8   2   7      148.93      152.21      8.17 o
  -7   2   7      566.66      436.94     11.19 o
  -6   2   7     6054.85     6130.52     71.43 o
  -5   2   7       43.40       77.29      4.39 o
  -4   2   7       47.76       72.14      4.70 o
  -3   2   7      134.08      184.59      4.40 o
  -2   2   7     4323.32     4300.63     42.20 o
  -1   2   7    20009.12    21228.75    211.47 o
   0   2   7     1032.43     1142.61     12.53 o
   1   2   7        6.04       27.69      2.70 o
   2   2   7       49.74      104.60      2.97 o
   3   2   7       47.86       44.19      2.83 o
   4   2   7      896.24      963.57     11.69 o
   5   2   7      354.48      353.42      7.96 o
   6   2   7      186.67      241.04      8.63 o
   7   2   7      683.00      679.69     11.80 o
   8   2   7      840.76      801.32     13.58 o
   9   2   7     1009.36      966.39     15.80 o
  10   2   7      823.59      898.65     17.10 o
  11   2   7      153.58      162.49     15.33 o
  12   2   7      597.92      617.56     17.02 o
  13   2   7      102.67      121.06     11.82 o
  14   2   7      100.61      124.83     12.80 o
  15   2   7        0.12       -3.86     11.38 o
  16   2   7        1.26       -0.86     13.71 o
  17   2   7       31.10       37.81     20.69 o
 -17   3   7        2.97       -7.38     14.68 o
 -16   3   7        0.08       27.42     12.84 o
 -15   3   7       41.74       45.88     12.39 o
 -14   3   7      316.61      299.82     14.02 o
 -13   3   7        0.04       -0.93      9.08 o
 -12   3   7      291.05      261.17     11.95 o
 -11   3   7      190.91      207.64     15.35 o
 -10   3   7      227.61      210.45     10.08 o
  -9   3   7        1.90       11.68      6.94 o
  -8   3   7      536.51      522.70     12.77 o
  -7   3   7        9.75        8.08      4.65 o
  -6   3   7      970.05     1044.34     14.94 o
  -5   3   7     1345.80     1326.57     17.31 o
  -4   3   7       18.97        8.43      3.29 o
  -3   3   7      135.93      152.50      4.56 o
  -2   3   7     3554.45     3441.11     35.90 o
  -1   3   7      675.27      612.39      9.57 o
   0   3   7    10370.69    10790.50    122.71 o
   1   3   7      631.33      474.58      8.00 o
   2   3   7     1343.90     1406.18     18.30 o
   3   3   7      734.34      605.05      9.45 o
   4   3   7      335.83      372.59      6.82 o
   5   3   7      503.71      486.33      9.85 o
   6   3   7      255.10      273.59      7.23 o
   7   3   7       92.17       71.48      5.19 o
   8   3   7        0.01       -0.75      3.67 o
   9   3   7       26.75       31.70      5.75 o
  10   3   7      344.39      386.52     10.55 o
  11   3   7       40.87       62.45      8.48 o
  12   3   7       98.07      127.08     11.49 o
  13   3   7        4.12        4.61      9.81 o
  14   3   7       78.75       84.48     14.13 o
  15   3   7       10.27       20.97     13.59 o
  16   3   7       23.53       27.32     15.22 o
 -16   4   7        1.19        7.57     14.74 o
 -15   4   7        1.96       16.78     15.68 o
 -14   4   7      310.33      376.82     16.07 o
 -13   4   7       16.79        1.59     10.30 o
 -12   4   7      228.54      261.95     11.78 o
 -11   4   7       62.51       53.98      8.58 o
 -10   4   7        0.43       -3.98      7.46 o
  -9   4   7       38.62       52.70      7.89 o
  -8   4   7        4.51        3.60      6.45 o
  -7   4   7       57.49       76.85      5.63 o
  -6   4   7       90.89      137.46      5.58 o
  -5   4   7     2197.38     2237.33     34.09 o
  -4   4   7      203.46      253.70      6.32 o
  -3   4   7      874.93      874.61     13.03 o
  -2   4   7     1581.12     1652.83     21.13 o
  -1   4   7     1117.64     1200.27     15.93 o
   0   4   7       39.08       14.65      2.60 o
   1   4   7       98.01      118.69      4.23 o
   2   4   7     1562.59     1509.26     19.34 o
   3   4   7      171.02      163.02      4.36 o
   4   4   7     1960.09     1807.91     32.50 o
   5   4   7      736.92      706.12     13.20 o
   6   4   7       12.09       21.38      4.47 o
   7   4   7       94.86      102.58      6.36 o
   8   4   7       19.83       28.59      8.13 o
   9   4   7       64.30       70.61      5.95 o
  10   4   7      203.80      235.80      9.39 o
  11   4   7      164.66      168.28     11.05 o
  12   4   7        0.67       -5.97      9.59 o
  13   4   7       32.40       21.31     12.68 o
  14   4   7       68.67       91.03     14.07 o
  15   4   7        0.11        5.05     13.83 o
  16   4   7        1.08       21.12     14.40 o
 -16   5   7        0.42      -11.17     17.21 o
 -15   5   7        0.56       11.86     16.32 o
 -14   5   7       84.91       89.19     14.03 o
 -13   5   7       22.75       18.26     12.80 o
 -12   5   7      191.63      192.88     14.20 o
 -11   5   7        9.31        9.67     12.05 o
 -10   5   7       33.67       53.60      7.98 o
  -9   5   7     1016.73      905.01     17.69 o
  -8   5   7      197.32      206.62      7.75 o
  -7   5   7     1050.23      958.21     21.34 o
  -6   5   7      569.73      647.63     11.12 o
  -5   5   7      138.03      161.21      6.14 o
  -4   5   7      134.30      159.31      6.11 o
  -3   5   7     2816.99     2767.43     33.90 o
  -2   5   7      105.58       99.45      4.36 o
  -1   5   7       88.95      144.53      4.77 o
   0   5   7     9163.08     9440.67    127.46 o
   1   5   7     3642.94     3829.05     53.92 o
   2   5   7      131.65      133.58      5.91 o
   3   5   7     2896.84     2788.37     31.71 o
   4   5   7        0.43        3.02      2.97 o
   5   5   7        8.00        7.80      4.27 o
   6   5   7      646.86      701.62     16.14 o
   7   5   7       80.55       92.75      5.77 o
   8   5   7      214.00      218.39     12.30 o
   9   5   7      150.49      154.43      8.79 o
  10   5   7        5.10       -9.35      9.53 o
  11   5   7       66.86       83.71     13.72 o
  12   5   7       51.30       31.19     12.09 o
  13   5   7       86.77      116.99     15.01 o
  14   5   7        3.07       -2.25     13.03 o
  15   5   7        0.32      -13.29     16.14 o
 -15   6   7        0.98      -15.77     15.77 o
 -14   6   7        5.03        1.30     15.38 o
 -13   6   7       16.29        8.77     14.74 o
 -12   6   7       17.09       -0.99     13.72 o
 -11   6   7       19.16       27.77     11.10 o
 -10   6   7       46.38       72.10     10.99 o
  -9   6   7       31.13       37.85      8.05 o
  -8   6   7      118.31       89.72      5.76 o
  -7   6   7       68.00       73.95      5.72 o
  -6   6   7       14.42        6.87      4.00 o
  -5   6   7        0.81       -1.92      4.66 o
  -4   6   7      143.15      189.85      6.12 o
  -3   6   7      655.64      730.62     11.77 o
  -2   6   7       45.09       47.92      4.37 o
  -1   6   7       75.98       93.85      4.01 o
   0   6   7      655.73      664.10     14.30 o
   1   6   7       72.59       54.92     10.34 o
   2   6   7      347.20      344.15     10.68 o
   3   6   7      220.34      228.05      6.10 o
   4   6   7      499.88      515.74      9.38 o
   5   6   7       54.94       44.45      4.64 o
   6   6   7       20.21       10.02      7.44 o
   7   6   7       11.77       15.10      7.32 o
   8   6   7      599.74      624.20     14.23 o
   9   6   7       29.16       27.67      9.66 o
  10   6   7       14.28       20.67      9.94 o
  11   6   7      361.04      393.48     17.44 o
  12   6   7        7.24       21.43     11.72 o
  13   6   7        6.66        7.68     14.68 o
  14   6   7        9.10       24.00     16.59 o
  15   6   7       15.06       44.56     17.01 o
 -14   7   7       46.27       52.31     16.47 o
 -13   7   7      121.23      128.31     17.79 o
 -12   7   7        4.07       -9.27     13.27 o
 -11   7   7       18.99        6.09     13.32 o
 -10   7   7       15.33       -7.03     12.11 o
  -9   7   7      152.97      149.06     13.61 o
  -8   7   7      125.68      132.15     13.19 o
  -7   7   7       14.81       13.89      8.54 o
  -6   7   7      215.92      259.29      9.95 o
  -5   7   7      438.99      437.51      9.74 o
  -4   7   7      591.55      591.48     10.74 o
  -3   7   7       10.39        5.81      3.74 o
  -2   7   7       12.02       14.06      4.26 o
  -1   7   7      267.62      221.00      6.12 o
   0   7   7        8.61        0.25      4.04 o
   1   7   7      933.27      940.84     23.28 o
   2   7   7        0.07        0.05      7.60 o
   3   7   7        2.14       -1.46      5.29 o
   4   7   7       12.57       22.77      5.37 o
   5   7   7      320.95      296.27      9.37 o
   6   7   7      373.93      360.48     14.52 o
   7   7   7      233.61      239.70     12.14 o
   8   7   7       13.29       20.45      8.74 o
   9   7   7        9.58       11.34     10.73 o
  10   7   7       56.52       56.97     13.20 o
  11   7   7      112.72      111.06     17.19 o
  12   7   7        0.53        2.06     15.15 o
  13   7   7        6.33        6.68     15.04 o
  14   7   7        7.79       -1.26     16.28 o
 -13   8   7       48.51       47.65     16.18 o
 -12   8   7       11.82       16.73     13.73 o
 -11   8   7      121.47      163.55     16.12 o
 -10   8   7        0.99       -6.01     11.45 o
  -9   8   7        0.03       -0.46     11.33 o
  -8   8   7        4.81        5.13     11.12 o
  -7   8   7      768.43      881.61     25.68 o
  -6   8   7        4.49        5.04      9.13 o
  -5   8   7       52.41       31.24      9.05 o
  -4   8   7       33.48       25.63      6.80 o
  -3   8   7        0.08       -3.89      5.33 o
  -2   8   7        7.92        5.74      4.44 o
  -1   8   7       19.05       14.15      4.05 o
   0   8   7       39.27       60.15     11.15 o
   1   8   7        5.30       -8.25     10.02 o
   2   8   7       75.15       81.10      9.33 o
   3   8   7      489.91      485.65     16.63 o
   4   8   7       27.03       15.31     12.42 o
   5   8   7       29.14       34.44      5.76 o
   6   8   7        4.91        0.91      6.60 o
   7   8   7      128.53      106.42     11.09 o
   8   8   7        0.00       -1.45      9.71 o
   9   8   7        1.77      -10.18     11.10 o
  10   8   7       77.85      108.39     14.26 o
  11   8   7        0.32      -12.43     12.43 o
  12   8   7        6.44      -15.36     15.36 o
  13   8   7        2.19      -14.45     14.71 o
 -12   9   7       54.56       48.19     15.38 o
 -11   9   7        9.83        4.41     13.37 o
 -10   9   7        1.09      -11.81     11.81 o
  -9   9   7       21.10       23.66     14.24 o
  -8   9   7       18.24       17.95     11.28 o
  -7   9   7      233.83      259.96     15.22 o
  -6   9   7       77.44       68.64     10.59 o
  -5   9   7        2.78        5.00      8.45 o
  -4   9   7        6.74       16.52      9.42 o
  -3   9   7       22.39       24.11      8.32 o
  -2   9   7       17.15       21.17      5.51 o
  -1   9   7      280.16      310.97      8.98 o
   0   9   7       28.57       13.16     17.12 o
   1   9   7       72.82       54.82     18.27 o
   2   9   7        0.42      -13.10     13.10 o
   3   9   7        3.02       15.28     12.67 o
   4   9   7      121.34      163.70     25.36 o
   5   9   7      217.09      244.18     12.18 o
   6   9   7       94.97      113.71     14.42 o
   7   9   7        7.33       13.26      8.90 o
   8   9   7        9.86       16.84      9.96 o
   9   9   7        2.35       -2.90     15.56 o
  10   9   7        4.73       19.06     12.44 o
  11   9   7        0.33        6.72     12.87 o
 -10  10   7       20.30       21.98     12.92 o
  -9  10   7        7.07       24.65     12.16 o
  -8  10   7       15.57       -2.72     14.16 o
  -7  10   7        5.36        4.03     10.65 o
  -6  10   7        0.16       -9.11      9.11 o
  -5  10   7        0.55       -5.37      8.48 o
  -4  10   7        0.57       -1.06      8.20 o
  -3  10   7       11.31        9.24      7.66 o
  -2  10   7        0.22       -0.68      6.57 o
  -1  10   7        6.67        0.81      5.76 o
   0  10   7        1.75      -14.06     16.23 o
   1  10   7       59.65       76.12     22.36 o
   2  10   7        1.77       17.10     12.61 o
   3  10   7       26.47       17.75     21.47 o
   4  10   7       47.45       35.62     14.17 o
   5  10   7      163.63      173.49     17.98 o
   6  10   7        0.27        8.50      7.91 o
   7  10   7       15.03        4.43     10.40 o
   8  10   7        3.91        4.26     15.32 o
   9  10   7        0.59        6.97     10.59 o
  10  10   7        1.98        9.32     12.39 o
  -8  11   7       46.53       44.23     21.44 o
  -7  11   7        2.04       -1.72     10.78 o
  -6  11   7       17.94        1.86     10.15 o
  -5  11   7       11.43       11.72      9.43 o
  -4  11   7        7.30       -2.64      9.10 o
  -3  11   7        4.49        0.49      7.68 o
  -2  11   7        0.01       -6.76      6.76 o
  -1  11   7       51.18       51.64      9.58 o
   0  11   7       16.84       31.82     18.53 o
   1  11   7       18.29       41.58     13.57 o
   2  11   7        1.42       -5.27     12.94 o
   3  11   7       84.01       83.12     21.59 o
   4  11   7       27.75       23.58     15.08 o
   5  11   7       60.66       48.27     16.22 o
   6  11   7       18.85       23.48      9.61 o
   7  11   7        0.57        1.69      8.87 o
  -4  12   7        4.11       -7.89      8.37 o
  -3  12   7        0.08       -4.13     10.56 o
  -2  12   7        0.21        1.11     18.91 o
  -1  12   7        1.11        0.94      9.37 o
   0  12   7        4.68       -7.16      7.16 o
   1  12   7        0.68       -2.75     12.77 o
   2  12   7        0.95       -4.93     12.65 o
   3  12   7        0.10       -7.10     13.61 o
 -16   0   8       21.01       -0.34     15.56 o
 -14   0   8      315.19      213.63     17.73 o
 -12   0   8        1.57        1.83     12.41 o
 -10   0   8      222.95      190.07     14.37 o
  -8   0   8     1498.13     1436.99     32.97 o
  -6   0   8     8257.15     8319.00    147.39 o
  -4   0   8      267.81      189.58      9.31 o
  -2   0   8      248.41      211.93      6.71 o
   0   0   8      942.29     1057.31     17.10 o
   2   0   8     1305.92     1479.43     20.80 o
   4   0   8      343.63      349.62      9.43 o
   6   0   8     7719.57     7866.96    121.36 o
   8   0   8       13.16       10.05      8.85 o
  10   0   8       33.36       24.56     13.35 o
  12   0   8       80.56       77.73     13.59 o
  14   0   8        1.08       -9.86     13.94 o
  16   0   8        0.08        9.01     20.65 o
 -17   1   8       25.31       25.10     19.05 o
 -16   1   8      124.55      108.24     12.64 o
 -15   1   8        8.31        0.59     10.47 o
 -14   1   8       22.81       31.01     14.60 o
 -13   1   8      151.72      208.43     11.96 o
 -12   1   8      143.70      152.43     10.77 o
 -11   1   8       10.26        8.31      8.14 o
 -10   1   8        2.06       11.98      8.28 o
  -9   1   8        0.43       -0.13      6.62 o
  -8   1   8      958.23      931.85     17.43 o
  -7   1   8      163.86      192.95     11.15 o
  -6   1   8      829.56      827.89     15.22 o
  -5   1   8     1237.63     1173.27     16.88 o
  -4   1   8      458.59      488.58      9.60 o
  -3   1   8       64.34       70.55      3.82 o
  -2   1   8      804.92      928.28     14.43 o
  -1   1   8     3221.20     3254.98     32.57 o
   0   1   8     5969.87     6057.14     58.71 o
   1   1   8      157.35      167.38      4.07 o
   2   1   8        3.20       15.69      2.73 o
   3   1   8        9.07       29.39      3.10 o
   4   1   8     1182.22     1241.63     14.54 o
   5   1   8       73.45      208.47      5.79 o
   6   1   8      706.08      860.89     14.14 o
   7   1   8     2892.19     2947.71     37.37 o
   8   1   8      274.92      236.77      8.13 o
   9   1   8     2123.86     2015.39     26.63 o
  10   1   8       16.43        2.78      6.54 o
  11   1   8       50.19       80.43      8.94 o
  12   1   8        9.88       -5.53      8.36 o
  13   1   8       21.16       15.34      9.28 o
  14   1   8       42.02       84.86     12.68 o
  15   1   8      229.71      225.35     15.01 o
  16   1   8       82.09       94.26     15.62 o
  17   1   8        1.63      -14.44     14.44 o
 -17   2   8       22.98       29.26     13.56 o
 -16   2   8       68.64       43.61     12.80 o
 -15   2   8        2.15       -2.36     10.87 o
 -14   2   8       13.07       24.87     10.52 o
 -13   2   8       81.56       79.40     10.20 o
 -12   2   8       42.77       30.11      8.78 o
 -11   2   8      641.18      531.01     15.03 o
 -10   2   8       95.19       73.42      8.61 o
  -9   2   8       10.23       -4.19      6.57 o
  -8   2   8      545.94      568.69     13.41 o
  -7   2   8     2639.49     3073.17     41.81 o
  -6   2   8     3262.54     3155.19     39.29 o
  -5   2   8        0.03        0.10      3.76 o
  -4   2   8     1596.67     1331.92     17.12 o
  -3   2   8     1685.93     1540.97     18.98 o
  -2   2   8    21731.77    21723.90    207.23 o
  -1   2   8     1672.85     1582.62     18.03 o
   0   2   8      197.14      191.86      4.71 o
   1   2   8     2319.19     2179.75     22.42 o
   2   2   8     1392.21     1310.61     14.49 o
   3   2   8      670.06      853.89     12.81 o
   4   2   8      251.74      222.20      6.04 o
   5   2   8      959.86     1013.57     13.34 o
   6   2   8        1.45       -2.41      4.21 o
   7   2   8      181.62      188.16      7.17 o
   8   2   8      289.64      298.86      8.47 o
   9   2   8       49.71       52.36      6.61 o
  10   2   8      289.78      332.70     10.49 o
  11   2   8       21.23       22.15      8.63 o
  12   2   8      889.89      927.94     20.15 o
  13   2   8       37.79       27.67     14.80 o
  14   2   8       48.57       54.96     12.02 o
  15   2   8       16.84        7.37     11.66 o
  16   2   8        9.13       -4.84     14.21 o
 -17   3   8        2.76        6.28     15.90 o
 -16   3   8       84.55      106.10     14.33 o
 -15   3   8       45.14       30.74     13.50 o
 -14   3   8       51.23       41.06     10.85 o
 -13   3   8      139.29      128.44     11.08 o
 -12   3   8       29.57       14.90      8.57 o
 -11   3   8      972.34      978.50     19.93 o
 -10   3   8        0.23       -7.48      7.48 o
  -9   3   8       29.51       47.48      7.76 o
  -8   3   8      165.27      197.93      8.75 o
  -7   3   8     2028.33     2139.65     29.37 o
  -6   3   8     1309.37     1314.23     26.09 o
  -5   3   8     1377.42     1495.86     19.24 o
  -4   3   8       54.27       55.66      3.97 o
  -3   3   8     1189.99     1239.43     22.25 o
  -2   3   8      278.15      306.52      5.68 o
  -1   3   8     3195.45     2899.66     35.01 o
   0   3   8     1357.79     1443.80     18.84 o
   1   3   8      152.39      117.78      4.26 o
   2   3   8     1116.57      983.81     15.69 o
   3   3   8      265.56      301.47      6.08 o
   4   3   8       90.43       68.74      4.05 o
   5   3   8       94.63      109.08      4.65 o
   6   3   8      827.17      888.65     14.00 o
   7   3   8      561.29      504.69     10.02 o
   8   3   8      118.48      125.41      7.10 o
   9   3   8      268.86      288.02     10.35 o
  10   3   8      301.90      377.00     10.43 o
  11   3   8      239.43      248.40     11.00 o
  12   3   8       79.58       97.20     13.52 o
  13   3   8        9.12        8.24     10.69 o
  14   3   8       83.50       81.71     12.21 o
  15   3   8        0.19      -12.03     13.03 o
  16   3   8        0.55       -6.53     14.36 o
 -16   4   8        0.97       -2.85     14.54 o
 -15   4   8       39.44       63.00     14.90 o
 -14   4   8       38.67       34.17     13.55 o
 -13   4   8        3.57      -10.19     10.19 o
 -12   4   8        7.80        5.58      8.67 o
 -11   4   8       22.28       15.77      8.35 o
 -10   4   8      116.27       85.08      8.62 o
  -9   4   8      471.09      504.89     13.81 o
  -8   4   8       63.70       55.24      7.50 o
  -7   4   8       31.44       57.52      5.47 o
  -6   4   8       42.33       61.26      5.14 o
  -5   4   8      539.35      464.25     10.83 o
  -4   4   8     4327.40     4315.06     48.14 o
  -3   4   8     1437.50     1501.36     20.13 o
  -2   4   8      307.30      311.27      8.33 o
  -1   4   8    10298.60    11020.46    125.58 o
   0   4   8      160.53      179.64      5.15 o
   1   4   8        0.36        0.52      2.75 o
   2   4   8      617.24      500.27      8.66 o
   3   4   8     1534.81     1702.29     19.42 o
   4   4   8       34.86       64.13      4.41 o
   5   4   8      222.27      204.07      8.19 o
   6   4   8      347.74      392.55      9.40 o
   7   4   8      250.25      252.02      8.12 o
   8   4   8      395.43      372.21      9.32 o
   9   4   8      371.65      383.25      9.64 o
  10   4   8       14.56       12.35      7.65 o
  11   4   8      198.44      166.10     11.05 o
  12   4   8        6.48       33.37     12.20 o
  13   4   8       12.79       10.91     12.44 o
  14   4   8       70.99       41.51     13.37 o
  15   4   8        0.03       -0.59     13.82 o
  16   4   8        9.10       13.46     15.53 o
 -16   5   8       15.85      -15.42     17.32 o
 -15   5   8        2.91        3.39     16.70 o
 -14   5   8       65.55       77.62     13.97 o
 -13   5   8       36.35       23.59     12.59 o
 -12   5   8        4.37      -11.34     11.34 o
 -11   5   8       31.67       28.36      9.20 o
 -10   5   8        2.73        3.18      7.81 o
  -9   5   8      474.30      537.69     13.92 o
  -8   5   8       99.63       97.86      7.28 o
  -7   5   8     2769.71     2884.74     51.65 o
  -6   5   8       90.08       71.67      5.18 o
  -5   5   8      212.11      220.83      6.90 o
  -4   5   8       37.96       53.85      4.73 o
  -3   5   8        5.77        4.57      3.97 o
  -2   5   8      107.24      102.62      4.62 o
  -1   5   8     5736.38     5904.00     68.61 o
   0   5   8      328.70      274.70      6.17 o
   1   5   8     1106.55      938.41     16.72 o
   2   5   8      169.51      143.77      5.21 o
   3   5   8      110.10      113.01      3.88 o
   4   5   8        0.91       -3.09      3.09 o
   5   5   8       14.83       12.10      4.89 o
   6   5   8      275.34      235.77     10.02 o
   7   5   8        0.41        4.13      5.62 o
   8   5   8      998.99      953.94     20.20 o
   9   5   8       83.46       93.59      9.42 o
  10   5   8      187.73      163.89     13.45 o
  11   5   8       12.89        0.50     12.84 o
  12   5   8      305.70      274.61     16.37 o
  13   5   8       29.25       10.24     12.82 o
  14   5   8        2.17       -6.09     20.36 o
  15   5   8        0.00      -15.79     15.79 o
 -15   6   8        1.11       -7.50     16.07 o
 -14   6   8        0.09       -6.39     15.22 o
 -13   6   8        1.03      -13.37     13.37 o
 -12   6   8      167.38      173.49     14.28 o
 -11   6   8       15.51        3.05     11.11 o
 -10   6   8      335.77      303.70     19.98 o
  -9   6   8        0.66        1.65      9.20 o
  -8   6   8       95.70      103.89      8.27 o
  -7   6   8      788.22      837.35     19.68 o
  -6   6   8      280.21      247.87      7.61 o
  -5   6   8        1.03        3.03      4.16 o
  -4   6   8      166.02      158.72      6.74 o
  -3   6   8       20.61       22.14      4.40 o
  -2   6   8      166.77      196.60      6.62 o
  -1   6   8     1204.97     1290.96     18.82 o
   0   6   8      104.56       97.81      5.70 o
   1   6   8       31.90       34.17      5.69 o
   2   6   8        9.70       16.19      4.76 o
   3   6   8      833.02      850.03     13.34 o
   4   6   8      182.02      229.48      6.18 o
   5   6   8        0.19       -1.76      4.31 o
   6   6   8       94.18       59.26      6.76 o
   7   6   8      186.24      212.62     12.18 o
   8   6   8       11.01       22.23      8.93 o
   9   6   8        0.02       -4.58      7.99 o
  10   6   8        3.60       35.81     10.79 o
  11   6   8      141.47       96.50     13.57 o
  12   6   8       17.03        5.95     12.12 o
  13   6   8       61.69       79.31     31.42 o
  14   6   8       26.67       38.50     16.38 o
 -14   7   8      148.44      184.20     22.66 o
 -13   7   8      123.86      149.42     32.24 o
 -12   7   8       20.81        3.52     13.81 o
 -11   7   8        0.01      -12.98     12.98 o
 -10   7   8        1.22       -5.12     12.27 o
  -9   7   8       44.70       53.38     11.93 o
  -8   7   8      175.71      182.52     16.03 o
  -7   7   8      273.20      385.06     17.95 o
  -6   7   8      177.31      164.23      9.34 o
  -5   7   8      295.93      367.84      9.44 o
  -4   7   8       27.94       59.80      5.37 o
  -3   7   8      696.69      655.88     14.36 o
  -2   7   8        0.49        2.53      3.91 o
  -1   7   8        0.42        3.84      3.40 o
   0   7   8      364.11      438.83     10.57 o
   1   7   8        0.72        9.02      6.19 o
   2   7   8       54.65       26.11     23.11 o
   3   7   8      219.46      188.88      9.62 o
   4   7   8      306.60      331.15      8.52 o
   5   7   8      795.76      762.25     15.55 o
   6   7   8      101.32      109.38      7.44 o
   7   7   8      134.49      133.31      8.39 o
   8   7   8      151.45      122.35      8.95 o
   9   7   8       26.48       11.20     10.82 o
  10   7   8       40.41       49.88     16.49 o
  11   7   8       23.16       37.51     13.75 o
  12   7   8       38.13       28.32     15.79 o
  13   7   8        1.82        2.35     17.61 o
 -13   8   8       17.70       23.30     15.86 o
 -12   8   8       49.76       98.86     15.84 o
 -11   8   8       24.86       37.48     14.14 o
 -10   8   8        6.35       20.14     12.18 o
  -9   8   8        5.95       -2.95     12.25 o
  -8   8   8      541.20      585.28     21.96 o
  -7   8   8      111.38       98.00     11.86 o
  -6   8   8      182.94      150.07     12.00 o
  -5   8   8       34.54       13.14     13.22 o
  -4   8   8      185.71      197.41     19.09 o
  -3   8   8      111.78       88.04      7.10 o
  -2   8   8      165.73      160.15      6.80 o
  -1   8   8       47.23       57.56      6.22 o
   0   8   8      415.08      388.03     10.43 o
   1   8   8      200.64      218.06     12.57 o
   2   8   8       20.18       24.99      9.33 o
   3   8   8      242.29      219.58     17.32 o
   4   8   8      173.73      174.05     16.58 o
   5   8   8       98.82       70.78      6.54 o
   6   8   8       48.39       45.85     12.19 o
   7   8   8        6.92       14.47      7.30 o
   8   8   8        8.36       12.95     11.15 o
   9   8   8       14.90       44.51     11.72 o
  10   8   8        1.10        3.87     11.69 o
  11   8   8       14.23       24.82     13.56 o
  12   8   8        0.07      -13.06     13.56 o
 -12   9   8        0.27       11.64     14.54 o
 -11   9   8        1.92       -0.51     17.20 o
 -10   9   8        8.09       10.23     12.89 o
  -9   9   8        0.01       -4.10     11.62 o
  -8   9   8      100.71      112.39     12.98 o
  -7   9   8      169.95      171.55     13.59 o
  -6   9   8       20.14        2.88      9.61 o
  -5   9   8       32.64       27.29     15.92 o
  -4   9   8        0.12       -6.84      7.82 o
  -3   9   8       99.65       57.15      8.10 o
  -2   9   8      267.56      256.23      9.39 o
  -1   9   8        0.80       -3.44      7.36 o
   0   9   8        4.52        9.84     16.74 o
   1   9   8       43.53       37.82     18.53 o
   2   9   8       20.32       -4.32     12.27 o
   3   9   8        4.28       11.96     12.60 o
   4   9   8        0.13        1.61     14.05 o
   5   9   8      191.92      187.53     23.09 o
   6   9   8       17.33       33.91      6.65 o
   7   9   8        2.29      -11.08     11.08 o
   8   9   8       10.39        7.33      9.84 o
   9   9   8        4.64       -9.55     16.42 o
  10   9   8       65.04       47.13     13.27 o
  11   9   8        1.47      -12.31     12.31 o
 -10  10   8        8.03      -12.98     12.98 o
  -9  10   8        4.36       -3.22     16.30 o
  -8  10   8       10.82      -11.36     11.36 o
  -7  10   8        0.45       -8.01     10.11 o
  -6  10   8       31.59       28.73     13.44 o
  -5  10   8        8.98       14.90     10.76 o
  -4  10   8      131.10      147.57     10.82 o
  -3  10   8        1.11       -0.89      7.62 o
  -2  10   8       42.16       37.71      7.10 o
  -1  10   8        0.82       -5.75      5.75 o
   0  10   8       40.48       83.69     20.96 o
   1  10   8        2.86       -9.20     17.89 o
   2  10   8       26.31       19.09     15.72 o
   3  10   8        0.00       -4.82     13.58 o
   4  10   8       27.01       17.74     14.30 o
   5  10   8        2.83       10.45     14.36 o
   6  10   8       68.44       86.05     14.56 o
   7  10   8       14.95        8.65      8.85 o
   8  10   8        1.35      -10.61     10.61 o
   9  10   8        2.21        7.13     18.39 o
  -7  11   8        0.46        4.16     14.29 o
  -6  11   8        0.41       -9.37      9.37 o
  -5  11   8        6.42       19.23     11.19 o
  -4  11   8       29.20       26.80      9.07 o
  -3  11   8        0.63        9.49      7.87 o
  -2  11   8       18.94       20.04      7.31 o
  -1  11   8        6.66       -6.42      8.69 o
   0  11   8        0.14      -18.91     18.91 o
   1  11   8       13.79       20.15     13.34 o
   2  11   8        1.24       -9.62     13.04 o
   3  11   8        2.64       -2.96     14.09 o
   4  11   8        2.32       16.17     15.30 o
   5  11   8       91.17      114.52     18.72 o
   6  11   8        0.81       -5.63     12.17 o
   7  11   8        0.06       -3.31      8.69 o
  -3  12   8        2.59        1.94     17.31 o
  -2  12   8       10.89       10.06     10.78 o
  -1  12   8       15.91       18.67      9.81 o
   0  12   8       34.17       26.13      9.41 o
   1  12   8        1.10       -4.33     12.77 o
   2  12   8        0.05       -8.75     13.77 o
   3  12   8       10.27       -0.15     14.39 o
 -17   0   9       22.27       24.97     17.40 o
 -15   0   9       96.72      114.19     17.43 o
 -13   0   9      199.13      234.52     17.94 o
 -11   0   9        0.13        7.18     11.27 o
  -9   0   9      103.93      154.10     12.73 o
  -7   0   9      501.57      467.59     16.65 o
  -5   0   9      144.15      130.81     10.17 o
  -3   0   9      334.25      399.82     13.06 o
  -1   0   9    11898.75    10956.91    148.26 o
   1   0   9     2119.81     2370.03     42.30 o
   3   0   9     1909.27     2027.47     35.90 o
   5   0   9    19839.34    20831.48    278.08 o
   7   0   9      292.51      310.14     14.60 o
   9   0   9     1117.04     1111.54     29.02 o
  11   0   9       61.94       42.47     10.82 o
  13   0   9        0.91       -4.42     12.87 o
  15   0   9       51.70       60.24     29.07 o
 -17   1   9       79.35       80.05     14.76 o
 -16   1   9       11.50       23.70     11.68 o
 -15   1   9       15.03       10.18     10.60 o
 -14   1   9      109.68      145.23     11.79 o
 -13   1   9       36.78       34.34      9.93 o
 -12   1   9      184.15      210.32     11.83 o
 -11   1   9       24.23       32.89      8.73 o
 -10   1   9      142.69      148.80     11.13 o
  -9   1   9       50.29       44.28      7.46 o
  -8   1   9      692.67      655.55     14.65 o
  -7   1   9     4764.95     4549.20     59.73 o
  -6   1   9       47.74       51.27      5.62 o
  -5   1   9      142.47      137.03      5.73 o
  -4   1   9     1589.49     1393.38     19.19 o
  -3   1   9      789.58      640.28     12.48 o
  -2   1   9     2505.94     2541.53     41.05 o
  -1   1   9     2380.56     2653.26     27.25 o
   0   1   9     3354.46     3418.60     34.33 o
   1   1   9     2900.43     2819.92     30.10 o
   2   1   9     1615.13     1622.61     17.69 o
   3   1   9      376.27      417.08      7.18 o
   4   1   9    17573.41    17203.20    162.59 o
   5   1   9     5782.50     6501.95     66.88 o
   6   1   9     1992.46     1889.53     22.42 o
   7   1   9        2.16       -4.36      5.49 o
   8   1   9       60.71       99.99      7.55 o
   9   1   9       10.21        5.63      6.91 o
  10   1   9       63.35       77.14      7.31 o
  11   1   9       19.59       22.50      7.57 o
  12   1   9       22.88       13.15      8.73 o
  13   1   9       95.25      113.18     10.47 o
  14   1   9       72.09       73.96     12.41 o
  15   1   9        6.59        2.37     17.01 o
  16   1   9        1.86      -12.61     14.38 o
 -17   2   9        6.82        7.57     13.62 o
 -16   2   9       39.61       28.54     12.62 o
 -15   2   9       28.59       34.49     10.86 o
 -14   2   9       14.32       -7.08      9.98 o
 -13   2   9      162.68      153.74     11.42 o
 -12   2   9      522.82      628.40     16.91 o
 -11   2   9      312.45      255.73     12.60 o
 -10   2   9        2.12       -4.33      7.36 o
  -9   2   9        0.96       -7.06      7.06 o
  -8   2   9        7.47        7.53      6.47 o
  -7   2   9     5033.63     4803.79     62.95 o
  -6   2   9        0.07       -3.95      4.63 o
  -5   2   9       55.06       58.40      4.87 o
  -4   2   9      517.67      484.92      9.01 o
  -3   2   9      276.81      327.30      7.15 o
  -2   2   9     1033.03      991.41     16.82 o
  -1   2   9      130.20      101.47      3.72 o
   0   2   9     1921.38     1982.37     24.23 o
   1   2   9        0.83        8.78      2.10 o
   2   2   9       46.56       52.00      3.19 o
   3   2   9     5615.37     5785.49     62.78 o
   4   2   9      193.85      264.58      6.73 o
   5   2   9      170.58      215.51      5.97 o
   6   2   9      117.13      116.61      5.56 o
   7   2   9      121.07       99.97      8.00 o
   8   2   9        3.37        4.28      5.65 o
   9   2   9       13.04       16.00      6.96 o
  10   2   9      262.40      244.28      9.07 o
  11   2   9     2618.07     2519.91     35.25 o
  12   2   9       29.41       37.07      9.05 o
  13   2   9        4.07      -10.31     10.31 o
  14   2   9        0.01       -5.49     11.33 o
  15   2   9       52.49       75.21     12.81 o
  16   2   9       25.75       26.08     13.21 o
 -16   3   9       43.31       34.00     20.20 o
 -15   3   9       45.79       50.08     12.12 o
 -14   3   9        2.29        1.68      9.94 o
 -13   3   9       40.26       23.22      9.49 o
 -12   3   9       69.12       76.34      9.81 o
 -11   3   9      203.38      192.27     10.68 o
 -10   3   9        5.55       -0.39      7.57 o
  -9   3   9       34.49       54.26      8.29 o
  -8   3   9      274.46      258.44      9.76 o
  -7   3   9      178.26      209.69      7.93 o
  -6   3   9     1288.53     1192.08     18.11 o
  -5   3   9      171.54      165.21      7.47 o
  -4   3   9      839.03      838.63     14.00 o
  -3   3   9       68.96       81.50      4.59 o
  -2   3   9      520.90      547.34      8.86 o
  -1   3   9     3819.64     3703.79     38.77 o
   0   3   9      425.98      403.68      8.04 o
   1   3   9     1713.36     1868.37     23.71 o
   2   3   9      326.01      281.24      6.24 o
   3   3   9       88.92       63.75      3.91 o
   4   3   9      632.42      641.36      9.42 o
   5   3   9      959.13      799.17     11.32 o
   6   3   9     4208.89     4197.13     47.33 o
   7   3   9      326.62      311.74      8.53 o
   8   3   9       18.12       25.96      4.86 o
   9   3   9      144.95      142.84      8.13 o
  10   3   9       35.87       28.21      6.42 o
  11   3   9        4.33       11.06      8.80 o
  12   3   9        3.87       -0.69      9.36 o
  13   3   9        4.73      -10.00     10.69 o
  14   3   9       12.32        8.38     13.07 o
  15   3   9        0.94      -17.19     17.19 o
  16   3   9       77.79       86.19     23.59 o
 -16   4   9       15.73      -14.26     14.26 o
 -15   4   9        2.13       22.35     14.24 o
 -14   4   9       20.85      -12.62     12.62 o
 -13   4   9       27.20        6.85     10.66 o
 -12   4   9        5.78       -3.61      8.89 o
 -11   4   9       26.74       24.21      8.39 o
 -10   4   9       15.07       10.72      7.62 o
  -9   4   9      162.47      168.64      9.99 o
  -8   4   9       45.44       59.07      7.36 o
  -7   4   9       68.10       58.25      6.13 o
  -6   4   9      889.79      929.84     14.39 o
  -5   4   9      467.36      479.03     10.52 o
  -4   4   9      106.28       93.97      4.65 o
  -3   4   9      449.60      417.19      7.81 o
  -2   4   9     2506.82     2668.20     32.99 o
  -1   4   9      176.64      192.66      5.80 o
   0   4   9     1002.19      964.79     13.95 o
   1   4   9      234.16      260.48      7.41 o
   2   4   9       12.46       22.08      3.56 o
   3   4   9        5.28       45.18      3.94 o
   4   4   9     1588.80     1549.63     21.15 o
   5   4   9      711.20      611.48     12.31 o
   6   4   9       79.22       89.13      6.11 o
   7   4   9       20.20       35.54      6.66 o
   8   4   9       58.73       90.02      6.09 o
   9   4   9      139.40      124.98      9.44 o
  10   4   9      162.52      162.18      9.66 o
  11   4   9       52.78       41.92      8.81 o
  12   4   9       17.58       10.36     12.07 o
  13   4   9       51.06       34.12     13.09 o
  14   4   9      224.99      263.71     21.06 o
  15   4   9       21.23       11.71     15.88 o
 -15   5   9        3.61       -8.86     16.51 o
 -14   5   9        6.69        5.65     12.85 o
 -13   5   9        5.13      -17.38     17.38 o
 -12   5   9       77.61       65.27     17.78 o
 -11   5   9       21.72       23.83      9.50 o
 -10   5   9      130.22      139.75      9.31 o
  -9   5   9      256.54      216.37     12.58 o
  -8   5   9      754.66      748.72     17.58 o
  -7   5   9      410.46      460.84     12.84 o
  -6   5   9        4.69       -1.42      4.66 o
  -5   5   9       64.87       69.46      4.66 o
  -4   5   9       96.13      113.70      5.76 o
  -3   5   9      174.73      169.60      7.87 o
  -2   5   9     4452.33     4506.14     53.49 o
  -1   5   9      672.01      643.27     14.02 o
   0   5   9      617.21      548.07      9.88 o
   1   5   9     1322.00     1246.27     17.08 o
   2   5   9       11.01       29.11      4.16 o
   3   5   9      322.63      348.31      7.41 o
   4   5   9       93.86      108.68      4.65 o
   5   5   9      540.03      490.74     10.96 o
   6   5   9      489.73      450.83     11.85 o
   7   5   9       68.78       57.44      6.93 o
   8   5   9      109.75      108.14      8.92 o
   9   5   9       19.73       37.73     10.17 o
  10   5   9      418.37      471.44     15.86 o
  11   5   9       44.20       38.10     11.41 o
  12   5   9      108.81       96.66     13.77 o
  13   5   9       90.05       99.93     14.21 o
  14   5   9       65.62       98.88     15.35 o
  15   5   9       34.15       41.81     20.91 o
 -15   6   9       57.46       70.32     18.46 o
 -14   6   9       27.01       20.91     24.60 o
 -13   6   9        1.76      -14.33     14.33 o
 -12   6   9       97.38       99.40     15.49 o
 -11   6   9       54.68       78.68     12.32 o
 -10   6   9        0.47       -9.99      9.99 o
  -9   6   9      297.02      292.44     14.00 o
  -8   6   9      748.68      848.18     18.93 o
  -7   6   9       70.36       80.36      5.95 o
  -6   6   9       21.32       42.48      6.05 o
  -5   6   9       14.68       29.69      6.97 o
  -4   6   9       68.48       92.60      8.05 o
  -3   6   9       31.44       83.87      6.64 o
  -2   6   9       51.68       79.93      4.82 o
  -1   6   9     1346.43     1352.78     18.52 o
   0   6   9       44.96       40.40      3.70 o
   1   6   9      438.28      432.29     11.02 o
   2   6   9       24.93       25.51      6.37 o
   3   6   9       25.11       24.35      3.60 o
   4   6   9       52.63       58.73      4.18 o
   5   6   9      452.18      454.26     10.05 o
   6   6   9        2.79       -7.03      7.03 o
   7   6   9       31.90       42.74      7.98 o
   8   6   9      107.09      139.93     11.49 o
   9   6   9        0.05        2.36      8.22 o
  10   6   9       85.23       80.08     10.21 o
  11   6   9        3.77       -3.10     11.81 o
  12   6   9      246.42      285.05     16.67 o
  13   6   9       27.51       31.38     15.20 o
  14   6   9        1.31       -9.65     16.52 o
 -14   7   9       66.81       95.64     18.26 o
 -13   7   9       37.39        6.52     15.01 o
 -12   7   9        7.78       -3.72     14.49 o
 -11   7   9      111.10       78.37     14.31 o
 -10   7   9      217.42      164.77     17.51 o
  -9   7   9       12.27       14.92     11.46 o
  -8   7   9        6.48       -3.52      9.66 o
  -7   7   9        2.22       -4.68      8.88 o
  -6   7   9       44.12       10.24      8.29 o
  -5   7   9        4.19        3.43      5.14 o
  -4   7   9      468.53      519.31     10.97 o
  -3   7   9       60.80       93.19      5.59 o
  -2   7   9        0.02        2.27      4.50 o
  -1   7   9      608.86      593.89     13.50 o
   0   7   9        3.42        7.65      6.17 o
   1   7   9       19.13       18.44      5.18 o
   2   7   9      448.97      488.61     12.35 o
   3   7   9       65.57       87.84      5.98 o
   4   7   9      343.81      359.12      9.83 o
   5   7   9       49.92       67.51      7.82 o
   6   7   9        1.27        1.17      6.12 o
   7   7   9       83.60       67.99      9.11 o
   8   7   9      226.89      253.90     12.86 o
   9   7   9       20.11       18.44      9.30 o
  10   7   9        0.28        5.34     12.34 o
  11   7   9       25.04       18.47     13.81 o
  12   7   9      104.45       93.93     16.03 o
  13   7   9        0.26      -18.86     18.86 o
 -13   8   9        4.99      -10.89     16.10 o
 -12   8   9       14.73       12.10     14.89 o
 -11   8   9       25.18       36.78     13.63 o
 -10   8   9      122.48      147.33     15.70 o
  -9   8   9       40.40       45.88     12.70 o
  -8   8   9        0.84        3.30     12.94 o
  -7   8   9       14.18        5.10     11.39 o
  -6   8   9       17.03       -9.29      9.29 o
  -5   8   9        1.69       -8.24      8.24 o
  -4   8   9        2.35        1.91      7.98 o
  -3   8   9        5.64        2.45      5.64 o
  -2   8   9       56.01       85.27      6.24 o
  -1   8   9     1437.60     1415.95     22.59 o
   0   8   9       56.16       48.55     16.50 o
   1   8   9       12.76       -6.64     16.36 o
   2   8   9       45.67       58.65     18.66 o
   3   8   9      377.00      342.36     31.11 o
   4   8   9       74.47       56.68     14.55 o
   5   8   9      344.53      295.42     10.47 o
   6   8   9      150.93      150.43     11.10 o
   7   8   9       79.95       62.71     18.33 o
   8   8   9        6.69       10.74      8.44 o
   9   8   9       81.71       87.32     12.92 o
  10   8   9       57.86       47.90     13.14 o
  11   8   9        0.14       25.85     13.47 o
  12   8   9       25.81       -1.23     21.94 o
 -11   9   9        0.27       11.18     13.84 o
 -10   9   9        0.02       -4.56     12.87 o
  -9   9   9       83.18       65.28     12.96 o
  -8   9   9       39.44       41.97     12.01 o
  -7   9   9       83.94       66.67     11.73 o
  -6   9   9        0.11       -9.32      9.63 o
  -5   9   9       15.00       10.33      9.04 o
  -4   9   9       15.90       28.70      8.63 o
  -3   9   9       38.18       33.95      9.66 o
  -2   9   9       15.01       18.65      6.95 o
  -1   9   9       10.33       13.30      8.30 o
   0   9   9      209.16      183.36     23.89 o
   1   9   9       87.54       61.72     19.29 o
   2   9   9       18.77       29.32     13.68 o
   3   9   9       36.67       14.83     14.18 o
   4   9   9      242.44      223.11     19.91 o
   5   9   9      130.59      129.10     11.46 o
   6   9   9       21.00       42.25     13.24 o
   7   9   9       28.62       20.43      7.34 o
   8   9   9        0.04       12.61     12.67 o
   9   9   9       25.90       15.19     11.64 o
  10   9   9        2.55        7.67     12.51 o
  11   9   9       15.75      -10.50     12.93 o
 -10  10   9        1.75       11.87     13.10 o
  -9  10   9        0.79       -8.42     12.53 o
  -8  10   9        7.39       11.43     11.31 o
  -7  10   9        9.01        1.58     10.71 o
  -6  10   9        3.04        1.39      9.29 o
  -5  10   9        0.29       -2.24      8.69 o
  -4  10   9        0.34        1.74      8.28 o
  -3  10   9       98.01       93.50     10.79 o
  -2  10   9        0.00       -2.02      6.53 o
  -1  10   9       39.72       27.04      7.33 o
   0  10   9       84.01       59.54     20.83 o
   1  10   9        0.57       32.46     18.91 o
   2  10   9       15.34       16.47     13.78 o
   3  10   9       16.70       15.54     14.76 o
   4  10   9       14.23      -10.88     14.41 o
   5  10   9        1.34        8.06     22.30 o
   6  10   9        0.15        1.92      7.98 o
   7  10   9        9.81       15.46      9.39 o
   8  10   9        0.87       21.87     13.25 o
   9  10   9        0.17       -1.11     11.28 o
  -7  11   9        8.03       -6.85     10.41 o
  -6  11   9        0.30        5.03     10.24 o
  -5  11   9       27.09        9.62      9.37 o
  -4  11   9        0.01       -8.27      8.27 o
  -3  11   9        1.65       13.30      9.25 o
  -2  11   9        7.50        8.60      9.79 o
  -1  11   9       14.02        4.26      8.99 o
   0  11   9       16.09       53.92     21.34 o
   1  11   9       25.72       29.44     26.07 o
   2  11   9        3.63        2.77     14.12 o
   3  11   9       15.79       35.29     15.03 o
   4  11   9      140.14      152.87     18.75 o
   5  11   9       40.16       15.70     19.74 o
   6  11   9        1.77       -2.12      7.21 o
  -2  12   9       15.06       -4.08     13.22 o
  -1  12   9       32.28       28.62     19.23 o
   0  12   9        1.36       -7.54     13.37 o
   1  12   9        0.80        6.50     14.82 o
   2  12   9        1.09      -11.14     20.57 o
 -16   0  10       41.86       22.34     16.71 o
 -14   0  10      296.51      280.59     19.74 o
 -12   0  10      277.84      271.33     17.88 o
 -10   0  10      946.85      765.04     24.21 o
  -8   0  10       61.04      102.60     10.86 o
  -6   0  10     2782.27     3249.06     62.07 o
  -4   0  10     2310.65     2091.30     52.35 o
  -2   0  10      836.30      686.97     15.25 o
   0   0  10       30.73       41.80      5.27 o
   2   0  10      123.10      140.49      7.00 o
   4   0  10     2280.98     2511.17     37.56 o
   6   0  10     6846.58     6948.71    107.51 o
   8   0  10       16.31       22.75      9.66 o
  10   0  10        0.65       12.90      9.76 o
  12   0  10       97.61       55.99     13.61 o
  14   0  10      119.01      150.92     16.88 o
  16   0  10        0.21       24.21     27.47 o
 -17   1  10       13.18       17.19     14.09 o
 -16   1  10       65.17       88.07     12.69 o
 -15   1  10        8.55        8.73     10.81 o
 -14   1  10      105.62       87.64     11.63 o
 -13   1  10        1.42       -6.70      9.30 o
 -12   1  10      294.52      250.14     12.51 o
 -11   1  10      190.82      220.87     11.56 o
 -10   1  10      212.56      219.57     11.35 o
  -9   1  10       14.78        8.89      7.66 o
  -8   1  10        0.06       14.01      6.57 o
  -7   1  10      721.90      653.17     14.20 o
  -6   1  10      297.20      254.85      9.68 o
  -5   1  10     2226.04     2171.77     31.36 o
  -4   1  10      570.86      623.18     11.15 o
  -3   1  10       24.48       38.74      4.12 o
  -2   1  10      171.23      198.70      8.00 o
  -1   1  10      749.05      845.83     11.42 o
   0   1  10     3744.62     3513.93     37.37 o
   1   1  10        8.07        2.79      3.71 o
   2   1  10     1112.96     1157.27     14.46 o
   3   1  10       55.24       45.47      5.28 o
   4   1  10      719.23      785.68     11.49 o
   5   1  10      864.89      857.94     12.47 o
   6   1  10       33.59       28.27      4.68 o
   7   1  10      925.91      938.72     16.08 o
   8   1  10       98.61      107.44      7.91 o
   9   1  10      843.82      752.12     16.88 o
  10   1  10      547.69      525.06     13.72 o
  11   1  10       75.89       80.02      9.39 o
  12   1  10      130.31      118.81     10.26 o
  13   1  10       86.57       91.50     14.15 o
  14   1  10        2.10        2.81     11.31 o
  15   1  10       10.40       15.04     13.45 o
  16   1  10       20.70        0.36     14.71 o
 -17   2  10       93.33      123.65     17.94 o
 -16   2  10        0.58       11.99     12.69 o
 -15   2  10       13.02       10.84     10.82 o
 -14   2  10        5.99        5.93     10.59 o
 -13   2  10      476.55      600.37     19.99 o
 -12   2  10       35.31       26.42      9.22 o
 -11   2  10       40.40       47.61      8.72 o
 -10   2  10        7.10       -7.62      7.62 o
  -9   2  10        0.60       12.35      7.90 o
  -8   2  10      945.38      968.27     18.28 o
  -7   2  10      466.87      495.36     13.16 o
  -6   2  10       55.73       72.99      5.93 o
  -5   2  10      382.87      392.61      9.28 o
  -4   2  10      189.31      210.56      6.52 o
  -3   2  10      934.45      958.49     13.48 o
  -2   2  10     1195.59     1107.41     15.02 o
  -1   2  10      512.46      424.44      7.98 o
   0   2  10     3684.71     3736.88     44.80 o
   1   2  10      656.04      628.07     11.53 o
   2   2  10        0.16       -0.33      2.55 o
   3   2  10       54.55       63.16      4.21 o
   4   2  10        5.10       18.04      3.58 o
   5   2  10     5154.13     5316.04     55.41 o
   6   2  10      448.06      412.92      8.82 o
   7   2  10      903.48      922.02     15.76 o
   8   2  10      871.94      857.00     15.72 o
   9   2  10      101.04      114.18      8.09 o
  10   2  10     1090.80     1004.36     18.61 o
  11   2  10       78.76       81.78      8.66 o
  12   2  10       10.35       -1.28      8.63 o
  13   2  10       68.26       51.25     12.75 o
  14   2  10        3.14        5.23     11.54 o
  15   2  10       12.87       23.06     12.38 o
  16   2  10       60.44       61.83     18.59 o
 -16   3  10        7.36       24.67     15.30 o
 -15   3  10       58.89       68.62     12.74 o
 -14   3  10        0.57       12.36     10.02 o
 -13   3  10      296.29      324.06     13.61 o
 -12   3  10      101.43       99.44     10.18 o
 -11   3  10      156.80      167.70     10.31 o
 -10   3  10        0.73       -4.12      7.84 o
  -9   3  10      184.41      111.14      8.81 o
  -8   3  10      704.59      722.23     16.08 o
  -7   3  10      909.22      841.02     15.18 o
  -6   3  10      683.32      546.64     11.83 o
  -5   3  10        0.52        0.85      4.95 o
  -4   3  10        9.97       23.49      4.83 o
  -3   3  10     1143.58     1185.26     17.29 o
  -2   3  10     1099.43     1042.33     14.14 o
  -1   3  10     2675.08     2905.15     31.14 o
   0   3  10       83.65       62.26      3.30 o
   1   3  10     3465.79     3611.71     40.39 o
   2   3  10      249.19      308.63      7.81 o
   3   3  10     3364.63     3278.71     37.15 o
   4   3  10      716.86      689.76     10.02 o
   5   3  10     1136.79     1161.84     15.01 o
   6   3  10       87.76      122.27      5.34 o
   7   3  10      483.96      421.27     14.78 o
   8   3  10       19.41       10.96      5.26 o
   9   3  10      131.21      143.90      8.58 o
  10   3  10      273.36      295.55     11.84 o
  11   3  10      151.01      153.20     12.34 o
  12   3  10        0.32        7.90     10.05 o
  13   3  10        0.52      -10.12     10.12 o
  14   3  10       25.94       14.79     13.42 o
  15   3  10       46.08       61.07     15.04 o
  16   3  10       48.58       36.55     17.26 o
 -16   4  10       12.93      -14.30     14.30 o
 -15   4  10       21.68       12.19     13.77 o
 -14   4  10       21.04       -8.75     14.04 o
 -13   4  10       70.71       55.32     11.69 o
 -12   4  10       39.95       22.35      8.99 o
 -11   4  10       76.35       64.91      9.07 o
 -10   4  10       72.57       97.75      8.92 o
  -9   4  10      147.63      141.12     14.25 o
  -8   4  10       16.47        5.21      8.15 o
  -7   4  10       44.73       46.66      6.79 o
  -6   4  10       56.33       58.26      5.92 o
  -5   4  10      659.97      669.20     12.71 o
  -4   4  10     1206.84     1057.76     14.90 o
  -3   4  10     1112.64     1175.63     15.75 o
  -2   4  10      194.82      228.92      6.80 o
  -1   4  10      359.64      524.70     21.35 o
   0   4  10      412.97      379.76      8.14 o
   1   4  10      559.80      569.73     10.34 o
   2   4  10       50.16       29.60      4.20 o
   3   4  10     1721.60     1818.76     25.91 o
   4   4  10       30.84       39.66      4.72 o
   5   4  10      435.29      495.64      9.59 o
   6   4  10       17.38        8.88      5.01 o
   7   4  10       27.01       19.04      6.17 o
   8   4  10       19.44       34.55      5.06 o
   9   4  10       48.21       50.22      6.46 o
  10   4  10       87.86       91.39     11.91 o
  11   4  10      452.32      487.01     16.59 o
  12   4  10        0.23       -1.89     11.39 o
  13   4  10        7.40        0.22     19.11 o
  14   4  10       27.84       34.58     13.89 o
  15   4  10        0.44      -13.57     13.57 o
 -15   5  10       60.50      103.80     15.94 o
 -14   5  10      134.00      103.90     15.68 o
 -13   5  10       55.17       39.93     14.66 o
 -12   5  10      163.93      169.57     17.02 o
 -11   5  10       18.11       29.37     11.47 o
 -10   5  10        4.67        8.44      7.51 o
  -9   5  10      143.78      154.89      9.12 o
  -8   5  10      182.45      160.83      8.17 o
  -7   5  10       46.78       49.99      7.48 o
  -6   5  10     1153.96     1157.56     18.11 o
  -5   5  10      256.05      295.28      8.23 o
  -4   5  10        8.98        5.37      4.71 o
  -3   5  10      828.91      773.48     13.16 o
  -2   5  10       68.68      106.12      5.35 o
  -1   5  10      374.86      328.03     10.33 o
   0   5  10      284.41      278.76      6.96 o
   1   5  10        0.98       12.54      3.68 o
   2   5  10       57.95       65.24      4.99 o
   3   5  10      374.56      334.87      8.90 o
   4   5  10      167.21      160.01      8.05 o
   5   5  10     1791.75     1789.04     26.57 o
   6   5  10      108.22       97.02      9.62 o
   7   5  10       54.75       49.75      7.09 o
   8   5  10       93.78       86.98      8.12 o
   9   5  10      708.41      691.47     20.61 o
  10   5  10        0.07       -5.91     10.37 o
  11   5  10      205.63      214.74     13.26 o
  12   5  10        0.07        2.72     12.29 o
  13   5  10       61.21       58.06     13.77 o
  14   5  10       57.42       40.34     14.66 o
  15   5  10       53.28       84.90     18.73 o
 -15   6  10        0.20       -1.65     16.95 o
 -14   6  10       26.62       32.09     16.46 o
 -13   6  10        0.09       22.73     15.75 o
 -12   6  10      129.85      127.88     13.88 o
 -11   6  10       11.96       23.02     11.50 o
 -10   6  10        4.27        2.39     10.57 o
  -9   6  10      338.88      353.79     23.60 o
  -8   6  10        0.06       14.00      8.19 o
  -7   6  10      126.48      174.45      9.57 o
  -6   6  10       95.81       84.75     10.45 o
  -5   6  10       34.94       22.26      5.81 o
  -4   6  10     1015.44      995.40     17.50 o
  -3   6  10        0.75        4.62      4.73 o
  -2   6  10      970.30      908.13     14.64 o
  -1   6  10      193.54      190.59      6.17 o
   0   6  10      132.50      161.28      5.63 o
   1   6  10     1275.35     1285.85     17.95 o
   2   6  10      305.29      319.82      7.52 o
   3   6  10       27.14       14.54      4.01 o
   4   6  10      253.25      246.00      7.85 o
   5   6  10      910.35     1039.40     18.33 o
   6   6  10        6.45       -1.18      5.95 o
   7   6  10       72.60       66.14      7.94 o
   8   6  10       23.70       31.47     10.16 o
   9   6  10        0.38        3.63      9.54 o
  10   6  10        0.03       -7.78     12.57 o
  11   6  10      147.77      155.12     14.23 o
  12   6  10        1.44        2.15     12.09 o
  13   6  10       10.36        5.41     16.34 o
  14   6  10        8.69        4.34     16.97 o
 -14   7  10       17.12       55.56     17.58 o
 -13   7  10        9.04       10.20     15.79 o
 -12   7  10       49.20       40.53     15.04 o
 -11   7  10        7.85       -1.23     13.58 o
 -10   7  10       84.58      110.42     14.57 o
  -9   7  10       74.20       75.42     13.47 o
  -8   7  10       21.46        6.16      9.32 o
  -7   7  10       51.68       36.43     13.54 o
  -6   7  10      112.48      159.44     14.22 o
  -5   7  10      423.55      451.70     15.44 o
  -4   7  10       25.95       26.69      5.45 o
  -3   7  10      227.65      190.85      8.85 o
  -2   7  10     1496.93     1471.92     22.29 o
  -1   7  10      141.12      161.57      6.36 o
   0   7  10       23.63       15.56      3.96 o
   1   7  10       15.71       14.66      6.22 o
   2   7  10      125.09       83.91      6.89 o
   3   7  10       36.94       35.72      4.10 o
   4   7  10      826.29      745.34     12.78 o
   5   7  10      319.21      352.84     10.94 o
   6   7  10       31.23       18.13      8.37 o
   7   7  10      116.84      116.74     10.36 o
   8   7  10       29.77       35.27      9.60 o
   9   7  10       27.05       19.88      9.52 o
  10   7  10       51.69       53.31     11.00 o
  11   7  10       79.72       45.23     14.18 o
  12   7  10        0.54       -6.67     14.56 o
  13   7  10        4.54       18.79     15.43 o
 -13   8  10       12.00        5.83     27.66 o
 -12   8  10       38.17       33.38     17.13 o
 -11   8  10        2.36       -5.37     13.69 o
 -10   8  10        2.92        1.30     12.78 o
  -9   8  10       45.04       41.01     12.32 o
  -8   8  10       79.40       46.69     17.64 o
  -7   8  10        1.70       -9.27     10.25 o
  -6   8  10      199.04      244.57     14.08 o
  -5   8  10      132.48      128.01     10.88 o
  -4   8  10      116.76      120.31     10.24 o
  -3   8  10      103.36      140.12      7.69 o
  -2   8  10      836.37      797.52     15.76 o
  -1   8  10      222.09      187.59      7.26 o
   0   8  10       24.80       18.97      5.16 o
   1   8  10       10.13        6.38     12.24 o
   2   8  10        1.33      -18.53     18.53 o
   3   8  10      217.88      218.79     24.92 o
   4   8  10      624.09      578.12     19.37 o
   5   8  10      242.89      231.18     10.00 o
   6   8  10      172.17      130.23     11.38 o
   7   8  10       13.79       20.47      9.93 o
   8   8  10        9.04       11.22     13.41 o
   9   8  10       50.28       77.88     10.13 o
  10   8  10        0.04       16.12     12.51 o
  11   8  10        0.03       -1.17     13.65 o
  12   8  10       57.49       53.02     16.20 o
 -11   9  10        5.63       13.87     14.44 o
 -10   9  10       36.73       54.24     17.12 o
  -9   9  10        0.69       -6.91     19.76 o
  -8   9  10       25.75       -3.65     11.68 o
  -7   9  10        9.47      -12.68     12.68 o
  -6   9  10        3.90       -9.62      9.62 o
  -5   9  10        8.86       17.23     10.75 o
  -4   9  10        5.24       10.62      9.49 o
  -3   9  10       24.32        0.39      8.52 o
  -2   9  10       16.40       26.02      7.22 o
  -1   9  10      318.25      262.59      9.11 o
   0   9  10        4.64        4.59      6.82 o
   1   9  10        8.62      -11.76     17.63 o
   2   9  10       11.94       11.37     14.41 o
   3   9  10        3.31        3.14     21.15 o
   4   9  10      175.15      152.80     18.84 o
   5   9  10       45.37       43.83      8.21 o
   6   9  10      175.81      175.93     11.80 o
   7   9  10       25.52       17.22      9.31 o
   8   9  10        0.69       -7.90      7.90 o
   9   9  10        0.65       15.83     11.90 o
  10   9  10       27.88       25.28     15.09 o
  -9  10  10       16.62       12.18     12.53 o
  -8  10  10        5.06        0.21     17.46 o
  -7  10  10        1.07        0.30     10.82 o
  -6  10  10       14.59       15.47      9.91 o
  -5  10  10        3.70        0.58      9.11 o
  -4  10  10        9.85        8.75      8.55 o
  -3  10  10        6.74        5.41      7.76 o
  -2  10  10       64.14       67.46      7.97 o
  -1  10  10       57.03       47.70      7.72 o
   0  10  10       12.08       29.52     20.44 o
   1  10  10       39.48       66.96     22.23 o
   2  10  10      101.91       87.39     21.21 o
   3  10  10        0.26       21.06     25.94 o
   4  10  10        1.86      -15.55     16.42 o
   5  10  10       22.81       31.61     17.08 o
   6  10  10       18.70       34.92      9.53 o
   7  10  10        0.03       -9.09      9.09 o
   8  10  10       29.52       26.62     16.77 o
   9  10  10        7.63       -8.46     27.41 o
  -7  11  10        1.88      -12.35     12.35 o
  -6  11  10        2.19       10.16      9.94 o
  -5  11  10        3.24       -6.74      9.37 o
  -4  11  10       16.97       -0.84      8.35 o
  -3  11  10        1.80       11.29      7.95 o
  -2  11  10       25.50       -1.46      9.98 o
  -1  11  10       23.16       18.22      9.58 o
   0  11  10        1.63        4.73     21.08 o
   1  11  10        0.29      -13.73     13.73 o
   2  11  10        0.37       19.18     15.17 o
   3  11  10       81.21       71.40     17.29 o
   4  11  10        5.82       13.02     23.45 o
   5  11  10       19.00       20.59     17.43 o
   6  11  10        2.84       17.83      8.23 o
 -17   0  11        1.15        6.22     17.91 o
 -15   0  11       31.11       27.15     17.57 o
 -13   0  11       49.15       53.46     14.69 o
 -11   0  11     3166.15     3091.24     64.10 o
  -9   0  11      125.03      142.30     16.25 o
  -7   0  11       15.25       -1.52      9.76 o
  -5   0  11      344.70      303.63     12.75 o
  -3   0  11       28.15       30.22      5.74 o
  -1   0  11    33751.66    35897.91    534.83 o
   1   0  11      265.84      181.27      7.79 o
   3   0  11     4026.11     3874.45     55.31 o
   5   0  11       57.28       60.83      7.59 o
   7   0  11       13.22       24.01      8.12 o
   9   0  11      392.49      433.21     18.73 o
  11   0  11      219.00      268.20     14.67 o
  13   0  11      276.93      239.68     17.82 o
  15   0  11        2.43      -14.22     18.81 o
 -17   1  11        0.11       18.20     13.95 o
 -16   1  11      327.17      399.82     17.06 o
 -15   1  11       11.68        8.71     10.92 o
 -14   1  11        0.80       -6.48     10.60 o
 -13   1  11        0.04       -0.22      9.42 o
 -12   1  11       95.49      117.30     10.38 o
 -11   1  11        0.25       -4.28      8.30 o
 -10   1  11      116.00       62.06      8.55 o
  -9   1  11      518.50      530.76     14.86 o
  -8   1  11        0.96       11.35      6.92 o
  -7   1  11      693.32      667.03     14.88 o
  -6   1  11     4145.93     3814.12     51.06 o
  -5   1  11     2016.78     1821.49     24.78 o
  -4   1  11        4.66        1.34      4.07 o
  -3   1  11      284.22      299.53      7.75 o
  -2   1  11      271.45      230.26      6.62 o
  -1   1  11      133.03      194.28      5.61 o
   0   1  11     1635.16     1586.40     21.08 o
   1   1  11     2709.67     2606.06     31.17 o
   2   1  11        2.85       20.00      3.43 o
   3   1  11     1120.94     1193.23     15.40 o
   4   1  11     2068.74     1948.64     22.70 o
   5   1  11      783.84      734.75     11.60 o
   6   1  11      856.11      814.23     13.01 o
   7   1  11      350.60      346.08      8.84 o
   8   1  11      126.17       84.19      8.23 o
   9   1  11      391.66      382.07     12.21 o
  10   1  11        1.62       -2.52      8.76 o
  11   1  11       94.83       63.52      8.10 o
  12   1  11       23.26        0.15      8.34 o
  13   1  11        0.93       -4.72     10.64 o
  14   1  11       56.64       78.27     12.66 o
  15   1  11       31.65       19.12     14.09 o
  16   1  11        3.59        8.38     14.63 o
 -16   2  11       60.75       62.65     13.44 o
 -15   2  11        2.96        1.91     10.57 o
 -14   2  11      111.97       95.38     11.95 o
 -13   2  11       55.82       48.48     11.67 o
 -12   2  11       42.51       31.08      9.92 o
 -11   2  11       33.17       21.77      8.66 o
 -10   2  11      118.68       86.74      9.05 o
  -9   2  11        1.43        9.51      7.67 o
  -8   2  11      358.59      318.15     11.08 o
  -7   2  11     1314.80     1327.63     22.10 o
  -6   2  11      239.53      249.69      9.27 o
  -5   2  11     1578.84     1346.72     19.72 o
  -4   2  11     1143.69     1180.00     22.47 o
  -3   2  11      930.05      981.64     15.06 o
  -2   2  11     3317.92     3403.84     41.44 o
  -1   2  11      296.09      344.49      7.95 o
   0   2  11      185.21      112.39      4.81 o
   1   2  11        0.79       10.21      3.48 o
   2   2  11       29.80       45.57      4.87 o
   3   2  11      596.48      610.16     18.07 o
   4   2  11        1.91       -2.65      3.58 o
   5   2  11        2.83        2.76      4.20 o
   6   2  11      556.78      551.13     10.31 o
   7   2  11      300.51      307.17      8.68 o
   8   2  11      155.11      147.37      7.85 o
   9   2  11       16.88       25.42      7.60 o
  10   2  11      373.06      357.94     11.74 o
  11   2  11       52.92       29.74      7.50 o
  12   2  11       63.70       72.65     10.01 o
  13   2  11        5.98      -10.90     10.90 o
  14   2  11       48.11       44.78     12.13 o
  15   2  11      185.58      200.05     17.78 o
  16   2  11       90.64      144.79     19.97 o
 -16   3  11       32.52       -4.09     14.37 o
 -15   3  11        8.75      -14.31     14.31 o
 -14   3  11        9.77        1.53     10.29 o
 -13   3  11      107.28      132.17     11.61 o
 -12   3  11      233.81      269.36     12.45 o
 -11   3  11        3.89       -6.59     10.15 o
 -10   3  11       14.02       -0.07      9.75 o
  -9   3  11      171.98      171.53      9.91 o
  -8   3  11       39.81       64.35      8.25 o
  -7   3  11      431.84      513.89     13.30 o
  -6   3  11      392.56      385.95     10.31 o
  -5   3  11      195.27      200.26      8.24 o
  -4   3  11      158.03      216.18      6.90 o
  -3   3  11      649.54      563.87     11.54 o
  -2   3  11       48.70       53.48      4.31 o
  -1   3  11     2242.47     2269.81     28.61 o
   0   3  11     2674.11     2431.17     30.29 o
   1   3  11       67.01       72.62      3.81 o
   2   3  11      937.60      972.10     13.97 o
   3   3  11      255.74      270.11      6.43 o
   4   3  11      117.59      136.10      4.85 o
   5   3  11       93.93      105.46      4.92 o
   6   3  11       65.04       66.12      6.40 o
   7   3  11       97.78      114.86      6.80 o
   8   3  11      207.20      233.79     10.27 o
   9   3  11       76.54       92.29      7.79 o
  10   3  11       70.30       76.42      9.14 o
  11   3  11      138.32      127.47      9.96 o
  12   3  11      177.27      201.58     12.29 o
  13   3  11       38.12       49.93     13.86 o
  14   3  11       22.38       14.63     17.32 o
  15   3  11        0.71        8.10     14.14 o
 -16   4  11       12.33       -5.63     15.44 o
 -15   4  11        5.53       15.74     14.54 o
 -14   4  11       56.33       95.67     15.23 o
 -13   4  11       17.48       28.45     13.22 o
 -12   4  11       43.89       50.34     10.09 o
 -11   4  11       18.99       23.45      8.54 o
 -10   4  11      265.25      244.93     11.04 o
  -9   4  11        0.40       19.86      7.71 o
  -8   4  11      657.01      584.80     14.68 o
  -7   4  11       13.94       30.79      6.55 o
  -6   4  11      576.61      613.30     12.73 o
  -5   4  11       91.40       61.52      6.33 o
  -4   4  11      846.64      803.54     13.50 o
  -3   4  11        0.08       23.94      5.42 o
  -2   4  11     2794.35     2933.69     36.64 o
  -1   4  11       41.10       41.30      4.49 o
   0   4  11      209.65      170.05      8.01 o
   1   4  11      684.29      619.71     11.81 o
   2   4  11      584.11      546.24     11.19 o
   3   4  11      246.20      230.82      7.61 o
   4   4  11      170.40      162.20      6.56 o
   5   4  11      130.45      114.32      5.69 o
   6   4  11        0.10       -5.08      5.08 o
   7   4  11      211.73      185.36      8.37 o
   8   4  11      811.31      863.29     16.15 o
   9   4  11       24.71       30.68      8.08 o
  10   4  11       79.86      114.59     11.20 o
  11   4  11       31.50       38.92     10.85 o
  12   4  11        3.43        3.56     10.45 o
  13   4  11       37.19       22.43     13.13 o
  14   4  11        0.19       -7.15     13.55 o
  15   4  11        4.82       -4.38     24.18 o
 -15   5  11       51.27       59.09     28.03 o
 -14   5  11        6.79      -13.13     13.13 o
 -13   5  11       18.99        8.59     12.67 o
 -12   5  11        9.37       16.46     12.55 o
 -11   5  11       58.25       49.92     12.14 o
 -10   5  11        6.86        1.26      9.67 o
  -9   5  11       29.95       20.24      7.71 o
  -8   5  11        3.91       16.36      7.11 o
  -7   5  11      219.67      289.91     10.51 o
  -6   5  11      464.66      491.92     11.65 o
  -5   5  11      341.59      397.59      9.74 o
  -4   5  11       29.41       38.85      6.01 o
  -3   5  11       41.59       54.90      5.55 o
  -2   5  11      316.30      327.50      8.55 o
  -1   5  11        0.64       10.15      4.13 o
   0   5  11      266.39      250.42      7.56 o
   1   5  11       36.32       45.62      5.47 o
   2   5  11      750.02      738.07     13.23 o
   3   5  11      258.80      306.84      8.63 o
   4   5  11      552.31      544.41     11.39 o
   5   5  11      342.28      342.80      9.47 o
   6   5  11      151.31      156.81      8.05 o
   7   5  11      164.40      127.12      9.17 o
   8   5  11      132.07      110.04     10.16 o
   9   5  11       46.05       50.91     14.74 o
  10   5  11      516.26      539.08     19.70 o
  11   5  11        0.38        6.98      9.95 o
  12   5  11      195.00      184.74     15.45 o
  13   5  11       78.06       41.33     13.66 o
  14   5  11       37.80       68.31     14.99 o
 -14   6  11        4.66        6.85     16.25 o
 -13   6  11       30.64       54.86     16.32 o
 -12   6  11        2.52       11.26     12.55 o
 -11   6  11      221.79      192.21     16.87 o
 -10   6  11       17.21       41.69     11.45 o
  -9   6  11        1.72       23.59     10.39 o
  -8   6  11      134.84      103.97      9.60 o
  -7   6  11      182.99      163.02     14.10 o
  -6   6  11       41.40       57.38      7.16 o
  -5   6  11        0.10       -5.46      5.88 o
  -4   6  11       66.92       97.03      7.30 o
  -3   6  11      297.50      385.71      9.72 o
  -2   6  11      192.77      147.52      7.93 o
  -1   6  11        4.80        8.68      4.36 o
   0   6  11     1160.70     1176.92     17.25 o
   1   6  11      192.24      180.87      6.78 o
   2   6  11      241.13      273.99      7.85 o
   3   6  11      111.60      118.31      5.97 o
   4   6  11      239.17      251.45      8.04 o
   5   6  11       40.20       34.13      7.34 o
   6   6  11      137.28      134.78      7.81 o
   7   6  11        0.06       -8.17      8.17 o
   8   6  11       74.10       81.47     17.47 o
   9   6  11       24.47       38.90     10.70 o
  10   6  11        1.85      -10.08     10.08 o
  11   6  11       34.67       20.99     10.63 o
  12   6  11        0.63       13.91     14.70 o
  13   6  11       62.50       66.01     17.00 o
  14   6  11       31.61       46.04     17.64 o
 -13   7  11        0.85      -11.24     16.41 o
 -12   7  11        8.92       -6.17     14.63 o
 -11   7  11        8.94       36.89     14.25 o
 -10   7  11        0.42        0.64     12.25 o
  -9   7  11      124.39      139.90     12.76 o
  -8   7  11       21.40       22.56      9.73 o
  -7   7  11       32.70       23.23     14.92 o
  -6   7  11        1.46       -3.00      8.36 o
  -5   7  11       80.65       93.02      9.40 o
  -4   7  11        0.09        8.07      5.00 o
  -3   7  11     1104.82     1120.57     22.90 o
  -2   7  11       57.76       50.41      5.53 o
  -1   7  11      679.79      694.37     12.37 o
   0   7  11        0.01       -5.39      5.39 o
   1   7  11        7.15        3.83      3.99 o
   2   7  11       81.07      105.84      5.23 o
   3   7  11      170.16      191.09      6.78 o
   4   7  11       30.64       25.36      4.85 o
   5   7  11       65.89       66.74      7.64 o
   6   7  11       61.63       78.70      9.13 o
   7   7  11       12.16       -2.92      8.68 o
   8   7  11        0.89       -9.17      9.17 o
   9   7  11       41.31       35.46     12.40 o
  10   7  11        0.23       16.11     10.40 o
  11   7  11       30.51        4.46     13.70 o
  12   7  11       56.45       86.76     30.96 o
  13   7  11       20.76       28.59     16.37 o
 -12   8  11       28.70       36.78     18.32 o
 -11   8  11       49.21       57.89     15.31 o
 -10   8  11        0.12        9.26     18.08 o
  -9   8  11       54.77       59.31     13.12 o
  -8   8  11       21.56       19.18     11.75 o
  -7   8  11       61.77       63.06     11.91 o
  -6   8  11       40.69       36.81     10.86 o
  -5   8  11        9.76       -2.45      9.11 o
  -4   8  11       61.48       99.78      8.87 o
  -3   8  11      169.93      227.70     10.32 o
  -2   8  11      204.83      268.03     12.30 o
  -1   8  11        1.25        2.07      5.13 o
   0   8  11      114.62      145.89      6.31 o
   1   8  11      463.61      428.80      9.76 o
   2   8  11        0.00       -6.66      6.66 o
   3   8  11       20.17       28.11      7.09 o
   4   8  11       32.27       54.29      8.65 o
   5   8  11      351.98      352.41     15.84 o
   6   8  11        1.79        0.43     11.12 o
   7   8  11        0.22       -9.61      9.61 o
   8   8  11        8.28        3.16     10.66 o
   9   8  11       18.52       30.13      9.85 o
  10   8  11        0.02       16.59     12.94 o
  11   8  11      126.73      149.29     20.58 o
 -11   9  11        2.27        1.75     14.23 o
 -10   9  11        0.13       25.52     13.71 o
  -9   9  11        0.86        1.77     12.23 o
  -8   9  11        2.89      -13.27     13.27 o
  -7   9  11        0.00      -10.21     10.21 o
  -6   9  11        2.54       -3.86      9.53 o
  -5   9  11        8.86        7.04      9.49 o
  -4   9  11       13.96       -2.52      8.41 o
  -3   9  11        7.77        1.42      9.73 o
  -2   9  11      175.98      151.70     19.97 o
  -1   9  11       29.41       14.67      6.71 o
   0   9  11       28.93       36.49      7.89 o
   1   9  11        5.74      -20.57     20.57 o
   2   9  11       38.12       28.11     20.83 o
   3   9  11      165.49      185.92     18.88 o
   4   9  11        0.57        3.86      7.52 o
   5   9  11      238.86      233.91     12.87 o
   6   9  11       21.53       12.14      8.71 o
   7   9  11        5.06       21.35     15.24 o
   8   9  11        0.05      -11.23     11.47 o
   9   9  11       27.87       20.53     12.15 o
  10   9  11       33.31       45.52     13.86 o
  -9  10  11        3.31      -12.49     12.49 o
  -8  10  11        1.57      -12.66     12.66 o
  -7  10  11       17.44        0.19     10.84 o
  -6  10  11       12.82        3.69     12.17 o
  -5  10  11       17.97       -4.56     15.79 o
  -4  10  11        6.49       -8.38      8.42 o
  -3  10  11        0.53       -2.61     11.16 o
  -2  10  11       18.94       29.46      9.08 o
  -1  10  11       75.70       74.26      7.45 o
   0  10  11        3.09        4.91      7.71 o
   1  10  11       29.82       16.23     20.19 o
   2  10  11       18.77       -5.02     16.74 o
   3  10  11       12.75        9.03     14.36 o
   4  10  11        6.41       -7.41     19.10 o
   5  10  11        2.79        8.17      7.55 o
   6  10  11        4.05       14.24      8.42 o
   7  10  11       19.31       30.74      8.57 o
   8  10  11        0.44       -7.47     14.08 o
  -6  11  11        3.46       -9.60      9.60 o
  -5  11  11        0.96       -9.17      9.17 o
  -4  11  11        3.82        2.00     10.65 o
  -3  11  11       47.47       31.33      8.67 o
  -2  11  11       63.18       42.27     16.04 o
  -1  11  11       32.58        9.86     19.93 o
   0  11  11       25.36       10.54      8.68 o
   1  11  11        0.78      -14.81     14.81 o
   2  11  11        3.99        3.40     15.53 o
   3  11  11        0.39        6.62     16.13 o
   4  11  11       33.31       -1.46     16.69 o
   5  11  11        8.36        3.78     18.14 o
 -16   0  12      223.28      216.71     47.31 o
 -14   0  12        0.49      -15.01     15.01 o
 -12   0  12      479.42      519.15     36.02 o
 -10   0  12      376.67      392.99     18.51 o
  -8   0  12      157.81      155.04     18.39 o
  -6   0  12     2495.35     2744.05     72.27 o
  -4   0  12      587.93      587.44     17.50 o
  -2   0  12    11297.68    11975.34    277.41 o
   0   0  12      493.46      483.49     22.50 o
   2   0  12       14.44       31.03      5.81 o
   4   0  12      340.89      294.17      9.98 o
   6   0  12     2557.48     2660.93     45.82 o
   8   0  12       51.03       30.55     11.80 o
  10   0  12       13.06      -11.25     11.25 o
  12   0  12       14.90       20.56     11.70 o
  14   0  12       14.05       29.73     19.20 o
  16   0  12        0.93        1.95     22.32 o
 -16   1  12       10.13       19.86     12.29 o
 -15   1  12       41.67       47.11     11.70 o
 -14   1  12       66.84       33.23     11.19 o
 -13   1  12       50.55       11.72     10.15 o
 -12   1  12       55.58       30.24      9.72 o
 -11   1  12       76.04       50.35     10.47 o
 -10   1  12        5.05       -8.04      8.04 o
  -9   1  12      153.62      154.74      9.80 o
  -8   1  12      324.62      368.53     11.94 o
  -7   1  12      113.85      129.88     18.45 o
  -6   1  12      718.15      774.53     15.83 o
  -5   1  12       15.42        0.46      5.48 o
  -4   1  12     1715.42     1706.71     23.54 o
  -3   1  12       23.60       28.15      4.58 o
  -2   1  12      118.18      184.09      6.32 o
  -1   1  12       22.38       28.03      4.28 o
   0   1  12       31.68       56.09      4.49 o
   1   1  12      974.26     1153.76     16.79 o
   2   1  12     1078.93     1086.92     15.20 o
   3   1  12     1638.44     1434.77     17.77 o
   4   1  12       98.58      114.10      5.35 o
   5   1  12      475.34      430.91      9.40 o
   6   1  12      416.90      415.44      9.51 o
   7   1  12       81.02       43.78      6.28 o
   8   1  12      710.25      631.77     15.57 o
   9   1  12      591.59      502.23     14.41 o
  10   1  12       34.84       46.36      8.64 o
  11   1  12      310.91      270.29     11.21 o
  12   1  12      367.85      385.52     13.31 o
  13   1  12        5.35       -9.65     10.89 o
  14   1  12      142.73      146.89     13.42 o
  15   1  12        6.62       -4.79     14.31 o
  16   1  12       14.72        8.13     15.02 o
 -16   2  12       11.98       44.54     13.50 o
 -15   2  12       62.34       61.32     11.79 o
 -14   2  12      113.12       86.59     11.77 o
 -13   2  12        0.33        0.84      9.77 o
 -12   2  12       19.76       18.27      9.82 o
 -11   2  12       38.91       18.19      8.88 o
 -10   2  12       17.65       -2.46      8.16 o
  -9   2  12      372.03      345.25     12.01 o
  -8   2  12     1527.18     1621.18     26.78 o
  -7   2  12      504.10      496.47     13.94 o
  -6   2  12      247.66      237.72      9.24 o
  -5   2  12        3.41        0.25      5.25 o
  -4   2  12     1626.88     1685.02     23.26 o
  -3   2  12     1571.26     1662.10     22.74 o
  -2   2  12       57.50       57.84      4.73 o
  -1   2  12     1246.12     1267.40     18.04 o
   0   2  12      478.56      402.72      8.82 o
   1   2  12      204.98      197.91      6.33 o
   2   2  12        8.79       11.60      3.61 o
   3   2  12       90.45       58.32      4.64 o
   4   2  12       54.17       78.67      4.93 o
   5   2  12      334.12      338.04      8.26 o
   6   2  12      212.16      228.81      7.40 o
   7   2  12        5.45       -1.36      5.31 o
   8   2  12       51.83       58.65      7.11 o
   9   2  12      259.43      188.20      9.58 o
  10   2  12      328.68      322.82     10.96 o
  11   2  12       16.74       -7.19      8.59 o
  12   2  12       12.46        7.60      8.89 o
  13   2  12       22.39       40.41     12.32 o
  14   2  12       28.73       25.16     11.81 o
  15   2  12        0.68        5.31     14.37 o
 -16   3  12        7.71       27.50     15.71 o
 -15   3  12       15.40        1.02     14.38 o
 -14   3  12       19.72       22.93     10.21 o
 -13   3  12        0.20       -6.31     10.17 o
 -12   3  12        0.31        4.91      9.17 o
 -11   3  12        6.34       -6.68      8.24 o
 -10   3  12      130.98      167.65     10.16 o
  -9   3  12      654.94      633.29     16.06 o
  -8   3  12      121.81      129.22      9.12 o
  -7   3  12       49.35       93.46      8.12 o
  -6   3  12      508.06      547.84     12.70 o
  -5   3  12      310.80      328.77     10.39 o
  -4   3  12      768.85      803.07     13.90 o
  -3   3  12        7.21       -2.40      4.16 o
  -2   3  12        5.01        6.05      4.75 o
  -1   3  12     2672.75     3062.56     37.73 o
   0   3  12       32.88       32.28      3.98 o
   1   3  12     3388.78     3368.05     38.13 o
   2   3  12      249.88      234.92      6.29 o
   3   3  12       16.74       10.07      3.59 o
   4   3  12     1044.59     1095.27     14.59 o
   5   3  12     1642.94     1628.50     20.09 o
   6   3  12       26.77        7.78      4.74 o
   7   3  12      127.28      135.39      6.54 o
   8   3  12       45.72       62.59      6.52 o
   9   3  12      560.52      564.36     16.55 o
  10   3  12        1.61       -0.37      8.34 o
  11   3  12        7.99       18.35      9.06 o
  12   3  12      101.74      125.05     11.13 o
  13   3  12        6.48        0.90     12.88 o
  14   3  12        0.02       -7.37     13.12 o
  15   3  12      123.10      164.85     17.44 o
 -15   4  12        4.01        1.62     14.55 o
 -14   4  12        1.38        9.03     13.24 o
 -13   4  12       65.16       37.23     12.95 o
 -12   4  12       17.31       20.82     11.16 o
 -11   4  12       59.12       73.24      9.68 o
 -10   4  12      177.74      176.89     10.70 o
  -9   4  12        1.00       -7.32      7.32 o
  -8   4  12       38.39       56.89      8.12 o
  -7   4  12      412.13      398.30     11.19 o
  -6   4  12      228.91      274.23     11.35 o
  -5   4  12      297.08      304.51     18.82 o
  -4   4  12      318.54      266.86      7.94 o
  -3   4  12       48.77       47.49      6.41 o
  -2   4  12      600.55      515.13     11.65 o
  -1   4  12     1280.15     1247.82     19.64 o
   0   4  12      100.04      109.13      5.09 o
   1   4  12      228.64      279.48     10.12 o
   2   4  12      771.19      808.50     16.93 o
   3   4  12      370.74      331.75      9.34 o
   4   4  12        0.87       -2.06      4.30 o
   5   4  12      199.35      223.70      7.82 o
   6   4  12       17.22       18.17      5.36 o
   7   4  12      669.95      684.94     15.19 o
   8   4  12      216.39      212.89     10.90 o
   9   4  12      432.22      417.43     15.49 o
  10   4  12        0.23       13.82      9.84 o
  11   4  12       90.75       64.76     12.95 o
  12   4  12        1.98       -6.56     10.70 o
  13   4  12        0.76       -3.59     12.69 o
  14   4  12       32.13       20.34     15.79 o
  15   4  12        6.02      -14.69     14.69 o
 -15   5  12        0.73       11.20     14.98 o
 -14   5  12        4.06       11.51     13.91 o
 -13   5  12       15.49        0.64     12.66 o
 -12   5  12        0.64       14.32     13.05 o
 -11   5  12       22.53       31.97     12.54 o
 -10   5  12      270.25      314.82     13.91 o
  -9   5  12       16.85       26.53      9.29 o
  -8   5  12      160.86      129.84      9.30 o
  -7   5  12     1144.25     1336.47     27.23 o
  -6   5  12      587.99      572.68     12.49 o
  -5   5  12      821.78      745.84     13.72 o
  -4   5  12      210.71      153.87      8.68 o
  -3   5  12      493.09      548.37     12.64 o
  -2   5  12      272.35      345.55      9.62 o
  -1   5  12       33.03       32.38      5.17 o
   0   5  12      170.86      178.74      6.75 o
   1   5  12       50.26       45.07      6.73 o
   2   5  12      105.92      123.98      6.95 o
   3   5  12      611.02      586.84     12.45 o
   4   5  12       98.07      109.60      9.56 o
   5   5  12      710.43      750.81     14.32 o
   6   5  12        4.35       -2.66      6.04 o
   7   5  12      107.07      118.74     10.77 o
   8   5  12      210.33      180.23     11.30 o
   9   5  12      198.93      245.75     17.97 o
  10   5  12       25.55       73.29     12.50 o
  11   5  12      355.95      341.59     15.45 o
  12   5  12       68.17       80.82     11.79 o
  13   5  12        0.95        5.84     13.66 o
  14   5  12       12.21        9.05     14.26 o
 -14   6  12       10.19       -7.93     16.39 o
 -13   6  12        3.74       -7.51     18.56 o
 -12   6  12       28.06       22.68     12.61 o
 -11   6  12       15.14       42.34     12.48 o
 -10   6  12      406.28      490.14     19.45 o
  -9   6  12      142.38      174.19     12.93 o
  -8   6  12      417.21      412.95     14.22 o
  -7   6  12       13.01       17.79      8.12 o
  -6   6  12      306.51      305.64     20.59 o
  -5   6  12      275.01      261.53      9.57 o
  -4   6  12        3.14        5.18      5.98 o
  -3   6  12        9.76        0.33      5.56 o
  -2   6  12        2.01        7.80      5.43 o
  -1   6  12       13.56       13.52      5.40 o
   0   6  12      102.70      116.47      6.53 o
   1   6  12      577.87      516.72     11.25 o
   2   6  12        7.85        8.08      4.84 o
   3   6  12       14.62       16.33      5.20 o
   4   6  12        5.76       14.78      5.44 o
   5   6  12       74.14       57.96      6.66 o
   6   6  12      148.10      167.15      9.29 o
   7   6  12        1.01       -5.85      8.18 o
   8   6  12       28.03       10.67      8.77 o
   9   6  12       10.68       18.07     10.80 o
  10   6  12        4.73       16.78     11.22 o
  11   6  12       69.05       81.49     11.69 o
  12   6  12        4.00      -11.26     14.65 o
  13   6  12       28.61       20.72     16.22 o
 -13   7  12       53.22       41.86     16.42 o
 -12   7  12       25.02       28.80     15.61 o
 -11   7  12       13.86       -4.22     13.37 o
 -10   7  12       20.82       25.06     13.12 o
  -9   7  12        9.03       18.77     10.78 o
  -8   7  12       13.55       11.79     10.23 o
  -7   7  12      128.58       96.56     10.92 o
  -6   7  12        0.05        0.17      8.93 o
  -5   7  12       62.92       71.77      9.30 o
  -4   7  12      211.31      188.92      9.13 o
  -3   7  12        4.52        3.50      5.83 o
  -2   7  12      636.84      580.84     12.65 o
  -1   7  12      721.69      609.07     12.53 o
   0   7  12       86.37       87.99      5.90 o
   1   7  12       36.38       56.81      5.31 o
   2   7  12       32.32       27.65      4.88 o
   3   7  12       20.06       30.12      5.01 o
   4   7  12      217.88      227.65      8.09 o
   5   7  12      126.18      134.75      6.71 o
   6   7  12      419.48      406.41     13.62 o
   7   7  12       61.11       74.04     10.00 o
   8   7  12        1.10       -3.59     11.02 o
   9   7  12       66.70       59.98     13.16 o
  10   7  12      142.22      134.28     14.85 o
  11   7  12        0.67        5.44     11.13 o
  12   7  12       76.82       72.20     16.61 o
 -12   8  12        8.63       18.89     15.37 o
 -11   8  12        0.75        1.64     13.49 o
 -10   8  12        0.89        1.65     14.04 o
  -9   8  12        1.14      -11.93     11.93 o
  -8   8  12        1.49      -11.64     11.64 o
  -7   8  12       10.72       -1.59     10.67 o
  -6   8  12       22.59        7.42     11.17 o
  -5   8  12       24.21       11.02      9.24 o
  -4   8  12       11.82       10.20      7.85 o
  -3   8  12        4.64        2.14      7.36 o
  -2   8  12       46.17       68.34      7.75 o
  -1   8  12       43.74       33.84      5.72 o
   0   8  12      202.55      180.24      7.11 o
   1   8  12       60.84       67.00      5.37 o
   2   8  12       42.99       52.72      7.25 o
   3   8  12       17.63       20.79      5.54 o
   4   8  12      380.94      320.64     11.29 o
   5   8  12       64.76       62.90     14.33 o
   6   8  12      247.76      242.16     14.27 o
   7   8  12       46.90       44.23     16.29 o
   8   8  12        0.03       -2.23     10.86 o
   9   8  12       21.49       45.73     13.05 o
  10   8  12       70.56       93.43     12.08 o
  11   8  12        2.19       13.13     14.55 o
 -10   9  12       10.48        1.80     12.94 o
  -9   9  12        0.10      -12.92     12.92 o
  -8   9  12       20.71       -7.77     12.08 o
  -7   9  12        0.16        1.71     10.50 o
  -6   9  12       35.37       23.29     10.46 o
  -5   9  12        0.00       -4.62      9.07 o
  -4   9  12        4.39       -8.63      8.63 o
  -3   9  12      115.69      115.18     12.49 o
  -2   9  12       36.68       37.66      8.02 o
  -1   9  12       47.93       60.41      7.69 o
   0   9  12       30.50       22.25     14.16 o
   1   9  12       41.96       59.00      6.30 o
   2   9  12        5.50       19.17      8.24 o
   3   9  12        0.07       -0.09      6.98 o
   4   9  12       82.61       85.96     13.27 o
   5   9  12      102.40       83.84      9.90 o
   6   9  12        0.85        8.28      9.05 o
   7   9  12        0.60       12.04     10.06 o
   8   9  12       31.23       38.91     11.90 o
   9   9  12        1.26       -2.11      9.28 o
  10   9  12       78.85       87.33     15.14 o
  -8  10  12       14.21       28.30     12.14 o
  -7  10  12        0.56       -7.56     10.63 o
  -6  10  12        1.47       -4.04      9.83 o
  -5  10  12       33.84       18.97      9.83 o
  -4  10  12       15.13       15.64      9.04 o
  -3  10  12        8.35        1.87      9.74 o
  -2  10  12      132.58      129.96     10.36 o
  -1  10  12        6.01       16.15      7.84 o
   0  10  12       19.12       11.82      8.34 o
   1  10  12       19.04       66.83     23.00 o
   2  10  12        1.27       -0.86     15.09 o
   3  10  12        8.33      -17.25     17.25 o
   4  10  12        2.06       -1.55     16.48 o
   5  10  12        7.00       -0.15     12.89 o
   6  10  12        0.69        5.53      8.34 o
   7  10  12        2.49        9.95      9.59 o
   8  10  12       24.13       25.22     11.52 o
  -5  11  12        4.14       -4.83      9.40 o
  -4  11  12        0.00      -16.78     17.46 o
  -3  11  12       67.38       85.99      9.83 o
  -2  11  12       59.95       61.76     32.26 o
  -1  11  12       59.52       81.25     11.23 o
   0  11  12       18.10       -4.06     12.91 o
   1  11  12       19.67        3.38     28.62 o
   2  11  12        0.93      -10.15     16.24 o
   3  11  12       27.74       22.17     16.74 o
   4  11  12        2.26      -14.74     16.99 o
 -15   0  13       54.86       82.74     17.80 o
 -13   0  13        0.21       -6.40     14.38 o
 -11   0  13        2.39      -11.77     16.33 o
  -9   0  13      236.17      220.48     18.78 o
  -7   0  13      536.60      490.55     18.65 o
  -5   0  13       47.42       46.42      9.42 o
  -3   0  13     4955.33     4853.12     89.12 o
  -1   0  13     2515.16     2464.42     57.41 o
   1   0  13     4648.59     4647.32     74.01 o
   3   0  13      380.74      444.52     17.62 o
   5   0  13        6.61        2.74      7.42 o
   7   0  13        8.52       13.46      9.13 o
   9   0  13       39.82       27.44     11.37 o
  11   0  13     1731.38     1805.12     43.34 o
  13   0  13       27.40       48.57     16.05 o
  15   0  13        5.67       -0.37     20.20 o
 -16   1  13       10.58       26.38     12.30 o
 -15   1  13      109.40      112.77     12.63 o
 -14   1  13        3.36       -1.42     10.60 o
 -13   1  13        1.89        1.07     10.02 o
 -12   1  13       67.85       62.84     10.18 o
 -11   1  13        3.18        0.65     10.42 o
 -10   1  13        5.92       15.06      8.32 o
  -9   1  13       77.62       68.03      8.51 o
  -8   1  13     1029.50     1023.91     20.27 o
  -7   1  13      548.57      594.02     14.83 o
  -6   1  13      379.91      297.32     10.09 o
  -5   1  13      413.01      392.51     11.65 o
  -4   1  13        3.38       13.42      5.08 o
  -3   1  13      327.46      262.68      7.73 o
  -2   1  13      108.83       86.27      5.33 o
  -1   1  13     2099.48     2275.03     29.55 o
   0   1  13      247.69      176.89      6.41 o
   1   1  13       76.74       77.57      5.17 o
   2   1  13      721.48      643.01     11.19 o
   3   1  13      289.92      313.23      7.67 o
   4   1  13      174.61      196.96      6.60 o
   5   1  13      160.16      214.44      6.91 o
   6   1  13      559.35      555.72     11.93 o
   7   1  13      162.59      213.55      8.71 o
   8   1  13      102.47      100.87      8.86 o
   9   1  13        7.43       -0.07      7.72 o
  10   1  13      142.33      125.37      9.61 o
  11   1  13      276.82      300.55     11.82 o
  12   1  13        0.34       -1.29      9.14 o
  13   1  13      137.41      150.42     12.30 o
  14   1  13        5.87       -6.11     12.53 o
  15   1  13       57.66       69.58     15.43 o
 -16   2  13        3.36       12.65     15.33 o
 -15   2  13        9.70       18.97     11.41 o
 -14   2  13       73.01       41.27     10.67 o
 -13   2  13       26.77        4.39     10.40 o
 -12   2  13        3.83       -1.73      9.03 o
 -11   2  13       32.93       36.88      9.13 o
 -10   2  13      100.74      113.29     10.01 o
  -9   2  13     1345.16     1273.51     23.27 o
  -8   2  13      463.77      468.77     16.65 o
  -7   2  13      481.48      494.68     13.88 o
  -6   2  13      429.08      371.74     11.38 o
  -5   2  13      865.42      804.26     14.78 o
  -4   2  13        7.78        6.68      5.64 o
  -3   2  13       12.56        6.05      5.68 o
  -2   2  13      175.56      193.41      6.73 o
  -1   2  13       84.47       80.52      8.51 o
   0   2  13      536.49      576.69     11.20 o
   1   2  13      846.59      932.83     14.79 o
   2   2  13       48.27       41.35      4.46 o
   3   2  13       58.60       54.79      4.86 o
   4   2  13        2.51        1.01      4.27 o
   5   2  13     5383.44     5558.96     58.60 o
   6   2  13        1.57       -4.95      4.95 o
   7   2  13       21.44       19.71      5.71 o
   8   2  13       65.16       46.95      9.29 o
   9   2  13      546.87      544.80     19.61 o
  10   2  13      236.79      208.03     10.76 o
  11   2  13       69.74      113.43     10.58 o
  12   2  13        0.86        5.12      9.37 o
  13   2  13       37.28       32.66     10.60 o
  14   2  13       49.17       23.50     12.36 o
  15   2  13        0.72        3.38     16.31 o
 -16   3  13        1.62       -6.84     15.63 o
 -15   3  13       30.23       30.74     14.50 o
 -14   3  13      142.25      109.06     15.17 o
 -13   3  13        0.14        4.85     10.26 o
 -12   3  13       69.71       73.31     11.69 o
 -11   3  13       37.43       27.38      9.07 o
 -10   3  13      212.91      223.89     11.22 o
  -9   3  13      243.51      269.42     15.99 o
  -8   3  13     1896.13     1771.10     28.51 o
  -7   3  13        2.31       -7.53      7.53 o
  -6   3  13     1118.56     1090.66     21.87 o
  -5   3  13       61.68      106.58      6.74 o
  -4   3  13      741.18      754.40     13.73 o
  -3   3  13       85.02      113.20      6.38 o
  -2   3  13      795.63      797.16     15.03 o
  -1   3  13       84.77      117.82      5.43 o
   0   3  13      405.25      394.22      8.86 o
   1   3  13      456.76      538.84      9.50 o
   2   3  13        5.09       14.93      3.84 o
   3   3  13       28.44       21.02      4.81 o
   4   3  13     1131.75     1094.38     14.99 o
   5   3  13      280.45      331.44      8.13 o
   6   3  13        0.08       -5.31      5.31 o
   7   3  13       39.81       42.61      5.43 o
   8   3  13      343.68      305.10     10.04 o
   9   3  13       38.75       42.37      9.11 o
  10   3  13        2.58       -6.36      8.38 o
  11   3  13       19.63        1.31      9.07 o
  12   3  13        2.51        7.87     11.04 o
  13   3  13        0.09       -5.28     11.14 o
  14   3  13       25.75       15.47     20.49 o
  15   3  13        0.02        7.19     14.92 o
 -15   4  13        9.10        0.80     14.55 o
 -14   4  13        0.44      -11.07     13.83 o
 -13   4  13        3.44      -12.54     12.54 o
 -12   4  13       61.58       38.80     11.57 o
 -11   4  13       90.58       95.01     11.21 o
 -10   4  13       16.66       20.44      8.54 o
  -9   4  13       37.49       30.29      8.23 o
  -8   4  13     1580.94     1547.21     26.04 o
  -7   4  13      112.22      108.24      8.62 o
  -6   4  13      110.03      118.08      7.61 o
  -5   4  13        1.01       -0.32      4.27 o
  -4   4  13      506.81      492.52     11.07 o
  -3   4  13      330.79      308.94      8.19 o
  -2   4  13      119.02      116.70      5.14 o
  -1   4  13      166.97      199.37      7.56 o
   0   4  13      321.84      321.15     10.23 o
   1   4  13      130.01      183.94      6.51 o
   2   4  13      765.74      790.50     13.25 o
   3   4  13      211.45      267.27      8.94 o
   4   4  13     1122.12     1132.53     16.60 o
   5   4  13      171.57      168.02      8.23 o
   6   4  13        3.51       -5.48      5.48 o
   7   4  13      450.56      409.16     11.82 o
   8   4  13      252.90      275.71     11.85 o
   9   4  13        7.62       18.10      9.68 o
  10   4  13      504.14      494.41     17.31 o
  11   4  13       58.42       76.50     12.20 o
  12   4  13      208.62      191.96     14.14 o
  13   4  13       33.03       38.85     13.74 o
  14   4  13       27.37       28.21     14.28 o
 -15   5  13        4.40       21.39     15.56 o
 -14   5  13       27.48       17.50     14.64 o
 -13   5  13       41.03       38.81     13.25 o
 -12   5  13       68.21       79.21     13.72 o
 -11   5  13       16.41       -4.21     12.13 o
 -10   5  13      138.85      146.14     11.74 o
  -9   5  13      100.02      130.36     11.13 o
  -8   5  13        4.95       24.93      8.96 o
  -7   5  13      159.01       98.94     12.65 o
  -6   5  13        0.59       -6.25      6.25 o
  -5   5  13       45.18       55.90      5.75 o
  -4   5  13      187.72      154.92      8.30 o
  -3   5  13       28.27       30.52      6.19 o
  -2   5  13      354.31      375.14     10.58 o
  -1   5  13      462.85      481.03     14.91 o
   0   5  13      137.36      145.85      6.88 o
   1   5  13      414.21      430.09     11.00 o
   2   5  13       76.40      101.71      6.50 o
   3   5  13      182.25      239.89      8.92 o
   4   5  13     1300.66     1236.07     19.40 o
   5   5  13      211.60      244.20      8.68 o
   6   5  13      163.59      133.26      7.91 o
   7   5  13       20.49        5.41      9.78 o
   8   5  13       71.93       55.39     11.58 o
   9   5  13        0.33       20.38      9.79 o
  10   5  13      468.21      441.43     16.87 o
  11   5  13        1.95       14.22     12.76 o
  12   5  13       80.37      104.25     12.62 o
  13   5  13        7.89       -6.45     13.29 o
  14   5  13        3.45      -14.37     14.37 o
 -14   6  13       19.27       26.03     17.36 o
 -13   6  13       25.93       15.69     16.07 o
 -12   6  13        2.23        2.07     12.54 o
 -11   6  13       26.94       23.96     12.66 o
 -10   6  13      116.32       88.05     13.11 o
  -9   6  13      476.08      491.95     18.57 o
  -8   6  13       13.23       25.32     10.44 o
  -7   6  13      142.69      225.79     11.53 o
  -6   6  13       50.38       25.62      8.26 o
  -5   6  13      170.82      185.81      9.02 o
  -4   6  13      201.57      243.90      9.20 o
  -3   6  13       86.92       81.29      7.49 o
  -2   6  13      147.14      225.30      8.34 o
  -1   6  13      204.94      186.97      7.62 o
   0   6  13        8.81       17.08      5.33 o
   1   6  13      119.75      116.89      7.56 o
   2   6  13       11.20       12.89      5.56 o
   3   6  13      838.39      752.85     14.76 o
   4   6  13     1159.69     1006.55     16.77 o
   5   6  13       47.35       36.72      6.64 o
   6   6  13      166.94      167.74      9.69 o
   7   6  13       34.75       28.64      9.00 o
   8   6  13        0.14       -6.58      9.31 o
   9   6  13        0.97        0.74     11.93 o
  10   6  13       91.30      104.23     13.58 o
  11   6  13       66.60       66.37     11.41 o
  12   6  13        1.27        0.04     19.09 o
  13   6  13        2.92       -2.46     15.88 o
 -13   7  13       56.36       62.00     18.56 o
 -12   7  13       37.97       41.55     15.78 o
 -11   7  13        1.90       13.36     18.90 o
 -10   7  13        0.30        8.98     13.22 o
  -9   7  13        2.61       -4.32     11.11 o
  -8   7  13       27.77       16.03     10.37 o
  -7   7  13        2.72       -6.51      9.50 o
  -6   7  13        0.12       -8.79      8.79 o
  -5   7  13       12.34       18.06      8.81 o
  -4   7  13       84.33       98.52      8.41 o
  -3   7  13      551.39      537.76     14.37 o
  -2   7  13      579.53      597.78     13.24 o
  -1   7  13        4.18       -5.45      5.45 o
   0   7  13      137.36      112.42      6.56 o
   1   7  13      379.18      400.86     10.25 o
   2   7  13      240.89      204.01      7.56 o
   3   7  13        2.42        1.48      5.09 o
   4   7  13       23.76       16.88      5.34 o
   5   7  13      243.75      278.30     11.01 o
   6   7  13       15.87       15.78      8.42 o
   7   7  13       28.03       56.68     11.01 o
   8   7  13      167.89      186.95     15.55 o
   9   7  13       41.68       35.07     13.39 o
  10   7  13       66.08       91.32     14.89 o
  11   7  13       68.38       90.32     17.15 o
  12   7  13        4.96       24.37     15.67 o
 -12   8  13       24.38       18.33     15.66 o
 -11   8  13        0.89        4.65     13.96 o
 -10   8  13        1.78        9.55     13.80 o
  -9   8  13       24.68       21.42     12.56 o
  -8   8  13        2.42        1.87     11.58 o
  -7   8  13       16.08       35.86     11.66 o
  -6   8  13        0.00       -4.73      9.73 o
  -5   8  13       21.97       15.28      9.76 o
  -4   8  13      108.75       70.09      9.04 o
  -3   8  13      107.73       87.96      8.87 o
  -2   8  13       40.54        6.41     12.85 o
  -1   8  13       26.99       30.91      7.18 o
   0   8  13        5.36       -2.07      5.21 o
   1   8  13       38.70       53.95      6.05 o
   2   8  13      345.22      331.53      9.75 o
   3   8  13      178.09      198.58      8.77 o
   4   8  13        0.62        0.07      6.27 o
   5   8  13       96.26       85.28     10.90 o
   6   8  13       41.41       38.15     15.61 o
   7   8  13        1.03      -10.43     10.43 o
   8   8  13        6.14       10.55     13.87 o
   9   8  13       35.75       64.88     14.00 o
  10   8  13       14.83       29.86     11.29 o
  11   8  13       88.94       85.54     16.34 o
 -10   9  13       18.08        0.88     13.51 o
  -9   9  13        0.05       -9.86     12.20 o
  -8   9  13       24.88        6.36     11.88 o
  -7   9  13        0.64      -10.55     10.55 o
  -6   9  13        2.35       -7.41     10.10 o
  -5   9  13       33.78       42.00     10.25 o
  -4   9  13        5.40        2.07      9.20 o
  -3   9  13       64.98       69.18      9.54 o
  -2   9  13      120.34      135.23     10.25 o
  -1   9  13        3.92       -3.72      7.29 o
   0   9  13       35.15       26.66      6.96 o
   1   9  13        1.33        3.23      5.89 o
   2   9  13        1.55       -1.96      5.60 o
   3   9  13       32.66       28.50      5.96 o
   4   9  13       23.69       25.13      8.68 o
   5   9  13       15.32       12.61     13.99 o
   6   9  13        0.04        5.09     16.89 o
   7   9  13       13.37       10.63     10.40 o
   8   9  13        0.77        8.47     11.43 o
   9   9  13        0.60       -2.91      9.40 o
  -8  10  13        0.08        9.51     12.28 o
  -7  10  13        5.72        7.15     10.83 o
  -6  10  13        1.42       11.51     10.36 o
  -5  10  13        5.46       -9.33      9.40 o
  -4  10  13       18.84        7.25      8.91 o
  -3  10  13        0.00        7.65      8.50 o
  -2  10  13       14.31       12.47      8.30 o
  -1  10  13       53.92       29.79      7.63 o
   0  10  13        0.02       -4.73     10.22 o
   1  10  13        7.32        5.91      8.26 o
   2  10  13       10.43       12.77     27.02 o
   3  10  13        8.36        2.48     16.30 o
   4  10  13       18.11       32.97     14.46 o
   5  10  13        5.16       12.51     11.65 o
   6  10  13        1.96      -11.17     11.17 o
   7  10  13        0.39       16.62     14.73 o
  -4  11  13        4.03       -6.15      8.64 o
  -3  11  13        1.85        6.56     12.24 o
  -2  11  13      123.04      138.25     14.57 o
  -1  11  13        2.72       -6.33      9.95 o
   0  11  13       36.13       24.71      9.32 o
   1  11  13       12.47       -5.11     15.94 o
   2  11  13        0.00       15.52     17.43 o
   3  11  13        0.07      -18.27     18.27 o
   4  11  13        3.42        7.47     28.17 o
 -16   0  14      146.81      173.56     21.74 o
 -14   0  14        6.20       14.43     15.33 o
 -12   0  14       14.42       -0.52     12.75 o
 -10   0  14       90.20       93.06     13.69 o
  -8   0  14     4262.22     3773.30     74.41 o
  -6   0  14      767.24      826.74     24.25 o
  -4   0  14      451.58      428.53     17.26 o
  -2   0  14       40.48       44.21      8.44 o
   0   0  14     2557.87     2603.44     51.13 o
   2   0  14     1854.27     2074.20     42.57 o
   4   0  14      179.28      128.32      9.43 o
   6   0  14      423.05      410.88     15.36 o
   8   0  14      204.41      186.91     12.49 o
  10   0  14      370.64      330.52     17.86 o
  12   0  14        1.12        5.98     12.37 o
  14   0  14        1.12        5.73     22.30 o
 -16   1  14       24.59        5.25     12.45 o
 -15   1  14        4.66       25.16     11.64 o
 -14   1  14        0.82      -10.34     10.34 o
 -13   1  14        5.80        7.30     10.54 o
 -12   1  14        0.56       -8.52      8.79 o
 -11   1  14       59.77       77.78      9.81 o
 -10   1  14      160.80      165.33     10.36 o
  -9   1  14      185.99      199.28     10.55 o
  -8   1  14       30.42       39.59      8.33 o
  -7   1  14      161.15      197.89     13.20 o
  -6   1  14      276.67      254.50     10.17 o
  -5   1  14       10.48        6.34      6.54 o
  -4   1  14      271.24      235.60      9.02 o
  -3   1  14       27.91       40.01      5.55 o
  -2   1  14       63.52       97.19      5.92 o
  -1   1  14      566.35      577.65     15.55 o
   0   1  14       46.28       63.94      5.28 o
   1   1  14        3.38       11.83      4.62 o
   2   1  14      355.15      349.58      8.76 o
   3   1  14      444.19      402.94      9.21 o
   4   1  14     1649.62     1661.47     23.65 o
   5   1  14     1171.07     1084.08     15.86 o
   6   1  14        6.56       -6.36      6.36 o
   7   1  14      853.73      753.88     14.65 o
   8   1  14       80.77       59.44      7.35 o
   9   1  14      118.92       85.51     12.29 o
  10   1  14       72.07       99.74      9.69 o
  11   1  14      149.09      109.71     13.71 o
  12   1  14       10.44        3.18      9.61 o
  13   1  14        0.50        1.96      9.44 o
  14   1  14       46.62       48.20     14.22 o
  15   1  14       87.87      112.58     16.44 o
 -16   2  14        0.96        9.35     15.52 o
 -15   2  14       66.88       60.31     13.87 o
 -14   2  14        0.11       -6.37     10.25 o
 -13   2  14       16.61        2.51     10.06 o
 -12   2  14       28.77       28.99      9.69 o
 -11   2  14      346.39      436.96     14.52 o
 -10   2  14        0.36       -5.40      8.46 o
  -9   2  14      196.65      140.73      9.99 o
  -8   2  14        4.48       20.01      8.61 o
  -7   2  14       10.15       21.38      7.96 o
  -6   2  14      567.70      617.71     15.08 o
  -5   2  14     1173.06     1218.92     20.93 o
  -4   2  14       14.34       25.51      5.68 o
  -3   2  14      779.51      826.42     14.65 o
  -2   2  14      165.61      188.06      8.69 o
  -1   2  14     2189.17     2366.42     30.83 o
   0   2  14      522.54      559.87     11.81 o
   1   2  14       14.40        8.60      4.72 o
   2   2  14       13.93        9.07      4.59 o
   3   2  14      382.62      324.76      8.51 o
   4   2  14     4869.91     4692.06     50.13 o
   5   2  14      641.29      577.25     11.34 o
   6   2  14       18.64       20.00      5.73 o
   7   2  14      108.03       92.23      6.70 o
   8   2  14      106.96      109.74      8.17 o
   9   2  14        0.75       -5.11      7.53 o
  10   2  14      105.24      105.18     10.78 o
  11   2  14       24.49       32.65      9.61 o
  12   2  14       15.38       21.55      9.68 o
  13   2  14       53.78       74.20     13.88 o
  14   2  14       62.87       92.55     15.71 o
  15   2  14        7.66       22.43     24.14 o
 -15   3  14       29.11       28.20     15.38 o
 -14   3  14       12.41        8.73     13.36 o
 -13   3  14        1.51        3.14     11.38 o
 -12   3  14        1.45        0.53     10.10 o
 -11   3  14       15.24       12.55     11.00 o
 -10   3  14       61.32      114.31      9.94 o
  -9   3  14       67.81       44.79      8.94 o
  -8   3  14       48.04       69.85      8.73 o
  -7   3  14       36.10       43.99      8.14 o
  -6   3  14      465.35      447.88     13.15 o
  -5   3  14       23.74       10.71      5.88 o
  -4   3  14      132.18      122.14      6.75 o
  -3   3  14      391.72      356.72      9.59 o
  -2   3  14       26.36       17.68      4.37 o
  -1   3  14       14.39       17.18      4.18 o
   0   3  14      123.34      137.51      5.90 o
   1   3  14       12.77       22.48      4.48 o
   2   3  14      193.72      210.10      6.51 o
   3   3  14      133.33      191.59      6.69 o
   4   3  14      126.26      150.53      6.08 o
   5   3  14        8.89       -4.78      4.78 o
   6   3  14       24.11       22.68      5.36 o
   7   3  14       20.21       16.40      6.03 o
   8   3  14       17.04        1.91      6.78 o
   9   3  14      111.22       90.47     10.15 o
  10   3  14      102.39      128.88     11.29 o
  11   3  14        0.02       -3.83     10.79 o
  12   3  14        2.21       -0.29     10.24 o
  13   3  14      340.92      276.96     16.03 o
  14   3  14        5.82       29.07     14.86 o
 -15   4  14        0.06      -11.01     14.87 o
 -14   4  14       17.76       20.24     14.59 o
 -13   4  14        0.13       -5.95     13.04 o
 -12   4  14        6.96        7.26     11.27 o
 -11   4  14        4.97       -3.99     10.48 o
 -10   4  14       50.71       76.92      9.39 o
  -9   4  14     1122.22     1076.45     21.49 o
  -8   4  14       45.59      103.01      9.08 o
  -7   4  14      274.19      240.66     10.20 o
  -6   4  14       25.83       22.37      6.39 o
  -5   4  14       94.62       66.49      8.50 o
  -4   4  14       56.48       34.49      5.53 o
  -3   4  14      257.58      228.82      7.64 o
  -2   4  14      263.57      216.89      9.27 o
  -1   4  14        4.22        1.49      5.33 o
   0   4  14      245.22      223.76      7.43 o
   1   4  14      203.72      188.19      7.43 o
   2   4  14      248.65      233.95      7.53 o
   3   4  14       93.81      101.84      6.75 o
   4   4  14       34.60       28.38      5.42 o
   5   4  14       51.15       51.43      6.14 o
   6   4  14        3.18       11.95      5.83 o
   7   4  14       25.24        0.10      6.72 o
   8   4  14      263.86      225.77     17.10 o
   9   4  14      267.52      263.37     15.31 o
  10   4  14       38.39       38.25     11.37 o
  11   4  14      361.15      345.00     15.92 o
  12   4  14       62.11       64.43     12.19 o
  13   4  14       36.49       43.94     12.93 o
  14   4  14        0.08       16.45     14.73 o
 -14   5  14        5.39       12.30     14.25 o
 -13   5  14      115.75      159.74     24.90 o
 -12   5  14      102.38       59.98     13.42 o
 -11   5  14        5.99        7.06     12.13 o
 -10   5  14      269.20      325.41     17.77 o
  -9   5  14      155.39      186.83     17.87 o
  -8   5  14       32.08       28.22      9.50 o
  -7   5  14      106.56      139.13     10.54 o
  -6   5  14        2.09        3.24      5.63 o
  -5   5  14      205.15      209.84      7.82 o
  -4   5  14       97.20      104.50      7.92 o
  -3   5  14       31.10       15.34      6.33 o
  -2   5  14      254.13      236.53      8.94 o
  -1   5  14       66.96       99.84      6.97 o
   0   5  14      396.85      375.41     10.47 o
   1   5  14        8.90        2.10      5.51 o
   2   5  14      151.08      160.62      7.77 o
   3   5  14      847.36      756.14     17.97 o
   4   5  14       41.57       42.04      6.23 o
   5   5  14      685.15      763.40     21.01 o
   6   5  14      611.41      588.13     15.29 o
   7   5  14      297.69      321.46     15.48 o
   8   5  14       37.41       38.50     10.69 o
   9   5  14       99.33       98.04     11.66 o
  10   5  14       33.33       38.92     11.83 o
  11   5  14       35.26       13.81     12.24 o
  12   5  14       50.70       41.84     12.15 o
  13   5  14        0.21        5.38     12.64 o
 -13   6  14        0.01       11.15     13.94 o
 -12   6  14        1.16        4.98     12.91 o
 -11   6  14        0.51       -0.47     12.15 o
 -10   6  14       23.85       40.27     12.52 o
  -9   6  14        1.95       -2.16     11.25 o
  -8   6  14      443.41      486.37     18.46 o
  -7   6  14        3.22       19.56      8.77 o
  -6   6  14        2.53       -2.20      8.32 o
  -5   6  14       23.33       19.84      8.16 o
  -4   6  14      108.24      105.98      7.96 o
  -3   6  14      170.95      224.04      8.96 o
  -2   6  14      613.08      583.21     13.35 o
  -1   6  14      157.94      162.57      9.11 o
   0   6  14        9.51        5.28      5.58 o
   1   6  14       16.25       26.30      5.72 o
   2   6  14      136.99      121.87      7.05 o
   3   6  14      812.94      789.69     15.62 o
   4   6  14      135.28      159.70      8.13 o
   5   6  14      177.53      207.57      9.51 o
   6   6  14      117.40      140.67     10.32 o
   7   6  14       46.18       37.17     10.70 o
   8   6  14       84.26       79.29     10.99 o
   9   6  14        0.60       -3.46     10.18 o
  10   6  14       96.41       63.73     13.04 o
  11   6  14        5.99       -8.58     12.44 o
  12   6  14       26.34       13.44     12.77 o
 -12   7  14       16.36       24.34     23.45 o
 -11   7  14       11.75       22.36     18.07 o
 -10   7  14        1.09        1.30     14.07 o
  -9   7  14       16.23        1.27     10.75 o
  -8   7  14        0.00       -2.15     10.17 o
  -7   7  14      102.91      125.30     11.98 o
  -6   7  14      126.00      139.06     11.33 o
  -5   7  14      163.21      182.62     11.49 o
  -4   7  14      142.60      172.61     12.00 o
  -3   7  14      149.93      124.63      8.93 o
  -2   7  14        3.77       20.63      7.28 o
  -1   7  14       10.26       15.21      5.84 o
   0   7  14      159.10      147.78      7.38 o
   1   7  14      449.91      477.84     12.41 o
   2   7  14      191.39      183.00      7.78 o
   3   7  14       11.52       11.70      6.18 o
   4   7  14        0.89       -6.04      6.04 o
   5   7  14      166.36      169.25      9.51 o
   6   7  14        2.78       11.65     13.17 o
   7   7  14       84.68       50.16     12.15 o
   8   7  14        0.07        8.31     11.67 o
   9   7  14       72.99       89.65     15.83 o
  10   7  14       83.99       80.63     15.77 o
  11   7  14       36.81       61.95     13.55 o
  12   7  14        3.41       30.03     23.26 o
 -11   8  14      101.37       79.99     16.61 o
 -10   8  14        4.76        7.13     14.09 o
  -9   8  14        0.50        2.56     12.69 o
  -8   8  14       38.09       16.22     12.18 o
  -7   8  14       19.95       -1.35     11.00 o
  -6   8  14        2.30       -4.96     10.14 o
  -5   8  14        2.89        4.76      8.76 o
  -4   8  14       15.87       24.62      8.88 o
  -3   8  14      134.34      172.68     14.63 o
  -2   8  14      103.18      117.60      9.35 o
  -1   8  14       15.76       18.99      7.58 o
   0   8  14       85.15       95.51      8.14 o
   1   8  14      237.89      293.13     11.42 o
   2   8  14       94.00       81.19      7.78 o
   3   8  14        0.12       -6.03      6.03 o
   4   8  14        0.41        3.50      6.70 o
   5   8  14        0.31        4.39      9.84 o
   6   8  14       13.92       19.29     10.46 o
   7   8  14       27.90       27.10     11.35 o
   8   8  14        9.06       12.00     12.08 o
   9   8  14       10.47       18.53     13.21 o
  10   8  14      210.44      175.93     17.82 o
 -10   9  14        5.24        0.50     16.56 o
  -9   9  14        3.49        7.32     13.18 o
  -8   9  14        4.53       21.97     12.69 o
  -7   9  14        6.31       -3.19     11.65 o
  -6   9  14        1.05       -8.35      9.72 o
  -5   9  14       21.58       18.74     10.17 o
  -4   9  14        0.04       -7.35      9.09 o
  -3   9  14       13.52        8.69      8.83 o
  -2   9  14      180.14      184.43     11.31 o
  -1   9  14      146.88      171.10     12.89 o
   0   9  14        9.46       11.69      7.18 o
   1   9  14       13.66       17.68      6.68 o
   2   9  14       76.82       81.22      7.65 o
   3   9  14        0.07       -9.96      9.96 o
   4   9  14       12.29       10.57      9.66 o
   5   9  14        8.22       16.64     13.88 o
   6   9  14       10.18       25.18     13.25 o
   7   9  14        4.35       -5.48     10.94 o
   8   9  14       53.33       27.28     12.44 o
   9   9  14       25.29       23.58     13.47 o
  -7  10  14        0.02        4.74     11.25 o
  -6  10  14        2.43       -7.99     10.36 o
  -5  10  14       15.32       -3.68     10.35 o
  -4  10  14       20.86       11.04      9.15 o
  -3  10  14        0.34       -0.77      8.94 o
  -2  10  14       19.32       14.60      8.27 o
  -1  10  14       37.08       30.65      8.55 o
   0  10  14       26.79       29.12     10.37 o
   1  10  14        9.99        7.53     10.09 o
   2  10  14       36.32       27.76      8.89 o
   3  10  14       24.70       39.94      8.82 o
   4  10  14        8.47       29.18      8.99 o
   5  10  14        0.07       -5.91      8.72 o
   6  10  14        5.23       14.31     10.19 o
  -3  11  14       30.99       12.62     12.67 o
  -2  11  14       16.25       27.07     20.70 o
  -1  11  14        1.43       -2.16     10.89 o
   0  11  14        5.22       -9.16      9.16 o
   1  11  14        0.67       -8.30      8.30 o
   2  11  14        4.93       12.35     17.82 o
 -15   0  15        3.93      -12.01     16.68 o
 -13   0  15       10.14       -2.82     14.37 o
 -11   0  15       91.55       85.45     14.17 o
  -9   0  15        2.77       19.28     12.50 o
  -7   0  15     1026.92      960.75     28.23 o
  -5   0  15      222.71      204.01     17.79 o
  -3   0  15      360.45      406.50     16.38 o
  -1   0  15      371.15      480.79     17.46 o
   1   0  15      488.85      484.44     17.31 o
   3   0  15      445.51      381.55     25.23 o
   5   0  15        7.13       24.17      9.08 o
   7   0  15      472.28      444.42     16.61 o
   9   0  15       50.68       31.85     11.87 o
  11   0  15       17.81        4.54     12.57 o
  13   0  15        0.16       12.55     15.35 o
  15   0  15      131.99      135.42     24.66 o
 -16   1  15       10.39       18.39     12.67 o
 -15   1  15       18.41       27.51     12.29 o
 -14   1  15       67.42       61.18     11.72 o
 -13   1  15       11.95       -9.31     10.39 o
 -12   1  15        1.17       -9.39      9.39 o
 -11   1  15       43.67       22.51      9.27 o
 -10   1  15       74.82       53.33      9.37 o
  -9   1  15       86.92      100.80      9.60 o
  -8   1  15       17.80       55.90      8.84 o
  -7   1  15       38.45       35.11      8.36 o
  -6   1  15      659.90      618.20     15.46 o
  -5   1  15       31.03       43.81      7.51 o
  -4   1  15     3299.77     3323.18     45.76 o
  -3   1  15      254.02      232.01      9.64 o
  -2   1  15       68.06       46.48      5.83 o
  -1   1  15      748.64      759.88     14.05 o
   0   1  15        2.66        5.69      5.33 o
   1   1  15        9.33       -1.11      5.19 o
   2   1  15     1590.83     1630.87     21.89 o
   3   1  15     1727.72     1698.64     21.37 o
   4   1  15       38.36       42.82      5.69 o
   5   1  15      284.93      318.44      9.55 o
   6   1  15       20.56       -3.92      6.76 o
   7   1  15       67.25       60.25      7.26 o
   8   1  15        0.00       -6.61      6.61 o
   9   1  15       69.13       48.30      8.79 o
  10   1  15       11.95        8.27      8.62 o
  11   1  15       66.20       36.59     11.01 o
  12   1  15       16.98       12.30     10.28 o
  13   1  15        0.05       -1.06     10.37 o
  14   1  15        0.49        0.97     12.84 o
  15   1  15       26.85       47.33     21.37 o
 -15   2  15       33.09       25.92     13.91 o
 -14   2  15        0.11       -7.74     10.81 o
 -13   2  15       35.41       19.71     10.26 o
 -12   2  15       59.48       90.24     11.12 o
 -11   2  15        1.23        2.58      9.15 o
 -10   2  15      124.36      152.81     10.94 o
  -9   2  15        0.05       17.89      8.60 o
  -8   2  15       13.74       18.36      8.43 o
  -7   2  15      292.89      299.10     11.83 o
  -6   2  15      319.60      380.97     18.37 o
  -5   2  15      100.86      116.88      8.33 o
  -4   2  15       39.21       61.36      6.47 o
  -3   2  15      459.03      464.18     11.18 o
  -2   2  15      975.02     1198.25     18.70 o
  -1   2  15      337.18      375.27      9.87 o
   0   2  15      145.35      141.50      6.67 o
   1   2  15      225.71      249.76     14.39 o
   2   2  15      801.76      808.29     13.33 o
   3   2  15      565.56      592.19     11.53 o
   4   2  15       29.91       44.33      5.61 o
   5   2  15        3.25       -0.75      5.61 o
   6   2  15        5.42       10.39      5.85 o
   7   2  15       15.83        4.70      6.47 o
   8   2  15      136.75      167.63      8.71 o
   9   2  15       47.94       40.06      9.42 o
  10   2  15       58.87       40.84     10.11 o
  11   2  15       22.83       34.84     10.77 o
  12   2  15       40.66       36.07     10.61 o
  13   2  15      179.48      211.78     14.03 o
  14   2  15        8.07      -12.68     17.71 o
 -15   3  15       19.49        8.30     15.48 o
 -14   3  15       39.96       67.49     14.96 o
 -13   3  15       22.57       14.58     12.01 o
 -12   3  15        3.91       13.17     15.22 o
 -11   3  15        4.33       -3.85      9.41 o
 -10   3  15      309.13      357.35     13.48 o
  -9   3  15        5.39       25.70      8.73 o
  -8   3  15      332.83      353.49     12.66 o
  -7   3  15       69.57       57.95      8.39 o
  -6   3  15      522.03      534.92     16.80 o
  -5   3  15      183.41      211.60      8.79 o
  -4   3  15      171.68      166.34      9.76 o
  -3   3  15      126.58      114.64      6.67 o
  -2   3  15      106.90       82.95      6.97 o
  -1   3  15        6.49       -0.48      3.80 o
   0   3  15       21.07       18.85      4.70 o
   1   3  15      661.25      775.60     14.11 o
   2   3  15      106.75       99.20      5.43 o
   3   3  15       87.17      126.85      6.54 o
   4   3  15      221.08      238.74      7.68 o
   5   3  15       31.44        3.27      5.89 o
   6   3  15        5.48       -5.26      5.26 o
   7   3  15        5.30       -5.74      5.74 o
   8   3  15        6.90        1.39      7.67 o
   9   3  15      158.11      156.04     11.29 o
  10   3  15       69.56       95.07     11.15 o
  11   3  15       55.71       77.28     13.63 o
  12   3  15        7.88       23.61     11.63 o
  13   3  15       45.94       65.35     13.31 o
  14   3  15       61.67       60.79     13.84 o
 -15   4  15        1.31      -14.61     15.11 o
 -14   4  15       43.03       66.66     18.72 o
 -13   4  15       20.84       23.85     17.46 o
 -12   4  15        9.13       -8.40     12.50 o
 -11   4  15        7.99       15.28     11.35 o
 -10   4  15        6.04       12.85     10.39 o
  -9   4  15       27.70       81.47      9.43 o
  -8   4  15      805.12      945.00     19.69 o
  -7   4  15      116.86      154.14      9.64 o
  -6   4  15        5.53        1.32      6.41 o
  -5   4  15      146.99      163.51      9.02 o
  -4   4  15      159.35      166.37      7.94 o
  -3   4  15      178.22      144.71      6.81 o
  -2   4  15       12.79       14.63      4.84 o
  -1   4  15       20.61       20.44      5.15 o
   0   4  15       87.25       98.81      6.39 o
   1   4  15        3.77        2.16      5.69 o
   2   4  15       35.13       33.38      5.66 o
   3   4  15       47.80       45.59      5.91 o
   4   4  15      809.01      745.60     13.40 o
   5   4  15       27.98       33.63      6.03 o
   6   4  15      781.19      767.08     15.44 o
   7   4  15      272.70      235.54     11.24 o
   8   4  15       81.02       73.80     12.05 o
   9   4  15        4.47        7.97     11.21 o
  10   4  15       24.13       15.92     11.51 o
  11   4  15       22.21       52.44     11.96 o
  12   4  15       54.39       69.01     14.07 o
  13   4  15        0.92       -4.54     12.17 o
  14   4  15       24.53       44.69     18.30 o
 -14   5  15       19.12        6.08     14.77 o
 -13   5  15       50.71       73.08     15.95 o
 -12   5  15        8.79        7.72     12.81 o
 -11   5  15        5.69       -8.68     12.38 o
 -10   5  15        4.47       20.86     18.54 o
  -9   5  15        0.36       -7.81      9.65 o
  -8   5  15        9.09       -1.07      9.20 o
  -7   5  15      265.94      287.08     15.70 o
  -6   5  15       61.53       96.02      9.93 o
  -5   5  15      402.01      479.24     15.71 o
  -4   5  15      319.72      342.86     11.32 o
  -3   5  15        0.66        1.07      6.43 o
  -2   5  15       18.19       20.88      6.53 o
  -1   5  15      119.57      189.75     10.58 o
   0   5  15       29.40       36.43      6.23 o
   1   5  15        4.02       19.80      5.93 o
   2   5  15       58.25       77.06      6.94 o
   3   5  15       65.10       99.24      7.54 o
   4   5  15      150.73      155.28      8.10 o
   5   5  15       11.12       18.78      7.75 o
   6   5  15      134.89      141.43      9.50 o
   7   5  15      231.01      245.24     12.08 o
   8   5  15       22.50       -0.95     10.47 o
   9   5  15        3.46       15.33     10.60 o
  10   5  15        0.22       -8.14     10.57 o
  11   5  15       52.30       47.77     12.22 o
  12   5  15       20.77       33.95     12.21 o
  13   5  15        1.78        5.62     12.58 o
 -13   6  15       66.87       76.91     15.71 o
 -12   6  15        3.83        8.53     13.70 o
 -11   6  15       60.15       54.86     15.27 o
 -10   6  15        5.14       23.86     12.31 o
  -9   6  15      196.68      137.36     13.80 o
  -8   6  15        1.10      -10.53     10.53 o
  -7   6  15       21.39       15.98      9.19 o
  -6   6  15      626.11      638.07     23.24 o
  -5   6  15       16.90       -2.86      8.08 o
  -4   6  15       83.56       72.75      9.00 o
  -3   6  15       46.10       56.32      8.63 o
  -2   6  15       69.25       81.00      7.29 o
  -1   6  15       30.42       38.31      6.61 o
   0   6  15       11.81        8.72      6.06 o
   1   6  15      333.20      335.64     14.99 o
   2   6  15        8.56       14.87      6.18 o
   3   6  15       11.42        9.01      6.19 o
   4   6  15        1.34       -0.64      7.10 o
   5   6  15      139.50      120.82      9.05 o
   6   6  15       51.08       57.78      9.05 o
   7   6  15      269.12      291.99     15.07 o
   8   6  15        9.47       18.37     10.46 o
   9   6  15       93.43       57.36     11.71 o
  10   6  15        1.04        0.97     10.88 o
  11   6  15       37.69       43.40     15.76 o
  12   6  15       97.24       74.18     14.50 o
 -12   7  15       24.97       15.01     16.39 o
 -11   7  15       32.35       29.46     15.84 o
 -10   7  15        4.44       12.05     15.04 o
  -9   7  15       46.95       58.67     12.93 o
  -8   7  15        4.07        0.70     10.64 o
  -7   7  15        7.47       -1.42     10.18 o
  -6   7  15       32.69        9.08      9.70 o
  -5   7  15        8.36       20.05      9.98 o
  -4   7  15        0.03       -0.38      8.48 o
  -3   7  15      111.57      123.69      9.15 o
  -2   7  15      522.20      534.30     14.79 o
  -1   7  15       19.80        3.94      7.28 o
   0   7  15        2.11       -4.17      6.82 o
   1   7  15        3.41       -6.51      6.68 o
   2   7  15        2.85        0.24      6.63 o
   3   7  15       80.72       61.14      8.45 o
   4   7  15        0.00       -5.31      6.70 o
   5   7  15        2.24        4.80      6.99 o
   6   7  15       42.00       47.57      8.65 o
   7   7  15       16.54       16.47     12.03 o
   8   7  15       36.21       50.68     13.31 o
   9   7  15      265.44      270.90     18.82 o
  10   7  15      172.41      198.03     18.15 o
  11   7  15       23.78       48.83     15.50 o
 -11   8  15        0.08       -0.73     15.21 o
 -10   8  15       27.88       37.64     14.54 o
  -9   8  15        5.09       -7.79     13.07 o
  -8   8  15       19.71       14.14     12.49 o
  -7   8  15       23.68       38.60     11.76 o
  -6   8  15       20.56       17.00     10.86 o
  -5   8  15        3.70       -8.67      8.67 o
  -4   8  15       64.60       68.38      9.91 o
  -3   8  15      200.82      229.00     11.91 o
  -2   8  15       17.17       33.58     11.12 o
  -1   8  15       81.24       76.17      9.31 o
   0   8  15       38.77       64.68      8.34 o
   1   8  15        9.57        2.00      7.19 o
   2   8  15       48.17       26.64     11.14 o
   3   8  15       13.77        1.32      8.40 o
   4   8  15       19.48        8.00      7.26 o
   5   8  15        0.00        5.44     10.66 o
   6   8  15       60.38       54.25     11.95 o
   7   8  15        9.17       31.88     11.98 o
   8   8  15       41.75       51.79     13.72 o
   9   8  15       83.33       79.40     20.13 o
  10   8  15      105.57      138.16     32.94 o
  -9   9  15        0.01        2.90     13.19 o
  -8   9  15       16.18       26.49     12.98 o
  -7   9  15        3.87       -1.61     11.57 o
  -6   9  15        2.44       -8.56      9.97 o
  -5   9  15        8.32       -0.36     17.04 o
  -4   9  15        8.54        3.36      9.40 o
  -3   9  15      330.18      349.46     34.66 o
  -2   9  15      147.00      138.75     24.73 o
  -1   9  15      158.59      126.33     10.21 o
   0   9  15        2.02       -7.13      7.37 o
   1   9  15        8.75       -6.46     13.05 o
   2   9  15        3.52       -6.77      6.77 o
   3   9  15        0.02       -6.46      6.46 o
   4   9  15        0.02        8.29      6.80 o
   5   9  15        0.64        3.85     10.00 o
   6   9  15       16.38       30.38     19.01 o
   7   9  15       12.12       -0.51     11.34 o
   8   9  15        3.52       22.98     12.82 o
  -7  10  15       36.85       41.27     21.72 o
  -6  10  15        0.99        9.90     11.76 o
  -5  10  15       50.29       49.75     23.35 o
  -4  10  15        0.07       -0.09      9.15 o
  -3  10  15       10.78       10.42      8.67 o
  -2  10  15       20.90       39.90     10.91 o
  -1  10  15        1.95       -7.71      7.71 o
   0  10  15       14.33       -7.52     11.18 o
   1  10  15       55.63       78.26     11.60 o
   2  10  15       30.80       28.56      9.46 o
   3  10  15        0.12       -5.69     10.31 o
   4  10  15        7.64        4.01      9.42 o
   5  10  15        0.91       -0.57     13.66 o
   6  10  15        2.38       -9.07     11.88 o
   0  11  15        1.07        7.92     11.37 o
 -14   0  16      129.68      112.90     17.97 o
 -12   0  16        3.86      -10.01     14.41 o
 -10   0  16      190.78      220.34     19.29 o
  -8   0  16     6876.70     7235.07    133.69 o
  -6   0  16        7.30       -7.24     11.08 o
  -4   0  16      874.87      933.54     25.92 o
  -2   0  16      267.49      198.11     12.15 o
   0   0  16      131.15      138.89     10.77 o
   2   0  16       83.90       82.88     10.43 o
   4   0  16      110.48      104.72     10.49 o
   6   0  16      182.12      130.45     11.91 o
   8   0  16      147.03      133.45     12.04 o
  10   0  16      387.20      364.82     22.47 o
  12   0  16        6.97       18.46     17.88 o
  14   0  16        0.01        0.01     16.61 o
 -15   1  16       57.12       64.55     13.18 o
 -14   1  16        2.29       -8.32     10.54 o
 -13   1  16       19.81       19.84     10.77 o
 -12   1  16       36.63       35.04     10.61 o
 -11   1  16        8.98        8.29      9.64 o
 -10   1  16        2.87        8.95     10.11 o
  -9   1  16      581.88      571.34     16.49 o
  -8   1  16     3361.47     3455.62     49.37 o
  -7   1  16      235.00      156.13      9.86 o
  -6   1  16       13.28       -1.78      7.60 o
  -5   1  16       77.75       49.69      8.45 o
  -4   1  16       53.22       44.58      7.45 o
  -3   1  16       10.58       -1.20      6.30 o
  -2   1  16      131.76      134.09     10.33 o
  -1   1  16       60.28       52.76      6.52 o
   0   1  16      193.14      169.65      7.44 o
   1   1  16       22.87       46.27      5.79 o
   2   1  16      536.66      610.82     12.22 o
   3   1  16       65.74       66.20      6.46 o
   4   1  16      178.44      220.35      8.59 o
   5   1  16     2795.81     2513.85     31.93 o
   6   1  16       17.39       -6.55      6.76 o
   7   1  16       81.02       65.00      7.38 o
   8   1  16      229.32      231.48     11.01 o
   9   1  16       99.41       68.76      9.15 o
  10   1  16       21.35       15.70     10.17 o
  11   1  16       86.26       73.52     11.86 o
  12   1  16      192.54      202.91     13.07 o
  13   1  16       13.29       17.47     11.63 o
  14   1  16       39.77       27.00     12.14 o
 -15   2  16      107.63      161.50     18.03 o
 -14   2  16        3.27      -11.07     12.22 o
 -13   2  16        1.47      -11.69     11.69 o
 -12   2  16       41.64       16.04     10.58 o
 -11   2  16        0.35       -4.27      9.64 o
 -10   2  16      725.28      805.84     19.50 o
  -9   2  16      203.62      219.62     11.52 o
  -8   2  16       54.99       95.33     11.84 o
  -7   2  16      407.20      358.24     12.59 o
  -6   2  16       22.67        8.54      7.63 o
  -5   2  16        1.98        2.52      9.38 o
  -4   2  16      259.01      262.48     10.39 o
  -3   2  16       76.36       65.88      6.56 o
  -2   2  16      366.84      393.80     10.59 o
  -1   2  16       24.97       39.50      5.74 o
   0   2  16       21.73       27.01      5.65 o
   1   2  16       73.90       96.11      6.55 o
   2   2  16      136.48      137.50      6.81 o
   3   2  16      235.12      221.03      7.90 o
   4   2  16      529.32      520.41     11.60 o
   5   2  16       36.21       33.24      6.06 o
   6   2  16      499.40      518.04     12.54 o
   7   2  16      112.36      112.42      7.87 o
   8   2  16       44.06       25.85      7.05 o
   9   2  16       95.69       96.66     13.05 o
  10   2  16       17.12       10.74     10.29 o
  11   2  16        5.97        3.98     12.16 o
  12   2  16       10.61       17.71     10.74 o
  13   2  16        3.89       -5.96     11.42 o
  14   2  16       22.54       45.77     15.05 o
 -15   3  16        8.64      -13.20     16.99 o
 -14   3  16       30.51       21.69     15.14 o
 -13   3  16       12.85        0.16     12.01 o
 -12   3  16       57.53       57.12     12.12 o
 -11   3  16       53.43       74.67     10.97 o
 -10   3  16       92.85      121.47     10.80 o
  -9   3  16      154.06      201.15     18.16 o
  -8   3  16      587.49      588.97     16.29 o
  -7   3  16     1771.58     1641.05     27.57 o
  -6   3  16      388.42      334.54     11.91 o
  -5   3  16       50.76       59.85      7.98 o
  -4   3  16      289.18      355.34     14.19 o
  -3   3  16      137.13      143.39      7.72 o
  -2   3  16       50.25       55.63      8.26 o
  -1   3  16      412.51      398.44     11.91 o
   0   3  16       28.25       24.21      5.25 o
   1   3  16      103.10       93.76      5.80 o
   2   3  16       27.13       58.08      5.56 o
   3   3  16     1735.67     1646.57     22.27 o
   4   3  16       33.53       35.37      5.65 o
   5   3  16      112.47      126.04      7.40 o
   6   3  16      528.71      558.97     12.38 o
   7   3  16      170.47      181.78      9.37 o
   8   3  16        1.74       -7.39      7.39 o
   9   3  16       47.56       69.39     10.53 o
  10   3  16        3.24       26.13     12.26 o
  11   3  16      134.09      145.50     13.59 o
  12   3  16        0.09       -8.88     12.63 o
  13   3  16        0.01        4.15     11.43 o
  14   3  16       29.18       46.75     16.39 o
 -14   4  16       34.61       56.93     15.93 o
 -13   4  16       29.43       19.65     14.20 o
 -12   4  16        0.82       -5.01     12.92 o
 -11   4  16       22.20       25.71     11.67 o
 -10   4  16       90.45       87.87     12.20 o
  -9   4  16      644.63      719.83     20.14 o
  -8   4  16        0.25        0.71      9.61 o
  -7   4  16       95.54      105.24      9.16 o
  -6   4  16       63.88       60.22      8.24 o
  -5   4  16      148.76      182.76      9.69 o
  -4   4  16        0.02       -5.20      5.20 o
  -3   4  16        0.20       -5.57      5.57 o
  -2   4  16        7.55        8.02      5.08 o
  -1   4  16      437.34      415.75     10.76 o
   0   4  16      198.07      165.48     12.57 o
   1   4  16      156.96      174.12      7.56 o
   2   4  16      193.07      212.55      8.03 o
   3   4  16      154.03      222.13      8.41 o
   4   4  16       32.08       21.59      6.01 o
   5   4  16       29.99       19.05      7.03 o
   6   4  16       75.00       81.82      9.17 o
   7   4  16       32.16       21.22      8.92 o
   8   4  16        3.46       -7.77      8.66 o
   9   4  16       11.65       -6.96     11.98 o
  10   4  16       26.77       17.17     12.98 o
  11   4  16       41.62       36.39     12.01 o
  12   4  16        5.49       -7.08     12.32 o
  13   4  16       49.56       42.71     14.53 o
 -14   5  16       14.11        8.31     17.58 o
 -13   5  16       54.60       43.95     16.30 o
 -12   5  16        5.85      -11.35     12.83 o
 -11   5  16        5.27       16.50     12.38 o
 -10   5  16       56.81       79.28     13.68 o
  -9   5  16       20.20       21.01     10.60 o
  -8   5  16        3.44       -3.85      9.59 o
  -7   5  16      311.39      264.81     17.05 o
  -6   5  16       67.80      111.34     10.53 o
  -5   5  16      399.79      434.70     14.75 o
  -4   5  16       12.09       15.24      8.45 o
  -3   5  16        2.60       -0.56      6.67 o
  -2   5  16       20.46       13.36      6.74 o
  -1   5  16      494.31      574.66     13.88 o
   0   5  16       13.67       26.77     10.24 o
   1   5  16      276.29      270.39      9.64 o
   2   5  16        0.21        5.30      6.37 o
   3   5  16      360.62      322.83     12.86 o
   4   5  16        0.43       -1.97      7.38 o
   5   5  16      295.36      266.08     11.28 o
   6   5  16       42.26       20.00      8.42 o
   7   5  16        0.00        1.98      8.28 o
   8   5  16       59.19       42.83     12.25 o
   9   5  16       70.73       93.14     13.34 o
  10   5  16        0.98        5.27     10.87 o
  11   5  16        0.22      -11.42     11.42 o
  12   5  16       25.11       26.20     14.18 o
 -13   6  16       20.82       32.96     14.90 o
 -12   6  16        9.89        1.77     13.52 o
 -11   6  16       17.00       14.64     13.28 o
 -10   6  16      146.28      141.03     14.51 o
  -9   6  16       36.29       30.75     12.06 o
  -8   6  16       17.38       44.12     11.51 o
  -7   6  16       30.56       16.23     10.95 o
  -6   6  16      147.11      158.76     11.12 o
  -5   6  16        3.01        3.33      8.45 o
  -4   6  16       39.72       27.01      8.62 o
  -3   6  16      141.72      190.39     10.23 o
  -2   6  16        1.42       -6.91      7.66 o
  -1   6  16       87.72       87.51      8.79 o
   0   6  16       15.83        2.14      7.51 o
   1   6  16       59.25       68.90      8.40 o
   2   6  16      511.13      549.20     15.49 o
   3   6  16       30.34       37.43      8.24 o
   4   6  16     1071.44      988.67     19.75 o
   5   6  16        0.26       -7.46      7.46 o
   6   6  16      200.53      164.72     10.05 o
   7   6  16       12.54       21.62      9.08 o
   8   6  16       10.67        0.17     11.54 o
   9   6  16       51.51       51.77     11.49 o
  10   6  16       17.41       18.29     13.26 o
  11   6  16       14.99        0.35     16.48 o
  12   6  16       22.52        9.85     12.98 o
 -12   7  16        2.90      -11.73     16.24 o
 -11   7  16        0.30      -15.99     15.99 o
 -10   7  16        9.79       -1.58     13.74 o
  -9   7  16       14.12       26.40     12.06 o
  -8   7  16       18.86       39.23     11.94 o
  -7   7  16        1.12       -3.05     10.51 o
  -6   7  16        0.50       -7.77     12.89 o
  -5   7  16       24.97       36.83     10.36 o
  -4   7  16        7.89       17.45      9.17 o
  -3   7  16      104.14      119.72     10.61 o
  -2   7  16       71.10       82.94     10.77 o
  -1   7  16       95.99       73.77      8.62 o
   0   7  16      116.73      124.71      9.08 o
   1   7  16       21.65       23.59      7.69 o
   2   7  16       49.88       72.90      8.30 o
   3   7  16       69.01       79.02     12.14 o
   4   7  16        1.25       -8.69      8.69 o
   5   7  16        2.89       -7.24      7.24 o
   6   7  16       33.68       21.15      9.27 o
   7   7  16       87.01       84.47     14.04 o
   8   7  16      273.80      300.07     18.93 o
   9   7  16       23.22       20.77     14.07 o
  10   7  16      203.03      246.20     19.81 o
  11   7  16       15.99       22.49     23.00 o
 -10   8  16        0.45       -0.74     14.06 o
  -9   8  16        0.02      -12.91     13.22 o
  -8   8  16        0.01      -12.17     12.17 o
  -7   8  16        0.02       -1.72     11.60 o
  -6   8  16        2.58        3.72     10.69 o
  -5   8  16       23.39       34.04     10.10 o
  -4   8  16       69.26       73.76     10.30 o
  -3   8  16       62.20       71.90      9.97 o
  -2   8  16       89.67       79.47     14.92 o
  -1   8  16       42.46       53.45      9.17 o
   0   8  16      210.83      237.81     16.96 o
   1   8  16      106.25      107.32      9.45 o
   2   8  16        1.27      -10.53     10.53 o
   3   8  16        0.64       14.54      7.07 o
   4   8  16       12.37       18.02      9.93 o
   5   8  16       55.18       62.66      9.01 o
   6   8  16        2.07        0.67     11.20 o
   7   8  16        0.19      -11.73     11.73 o
   8   8  16       23.66       43.14     13.39 o
   9   8  16       47.25       91.51     15.27 o
  -8   9  16        5.77       -6.89     12.15 o
  -7   9  16        2.91      -10.38     13.92 o
  -6   9  16        6.27       10.60     10.92 o
  -5   9  16       23.97       24.79     12.86 o
  -4   9  16      129.51      116.05     23.74 o
  -3   9  16        5.19        8.90      9.47 o
  -2   9  16      316.43      320.96     14.84 o
  -1   9  16        0.88       -5.31      8.55 o
   0   9  16       26.35        7.35      8.04 o
   1   9  16       10.04       -0.21      7.44 o
   2   9  16        1.48       -4.78      7.40 o
   3   9  16       32.64       52.26      8.00 o
   4   9  16        0.02        3.84      7.28 o
   5   9  16        0.04       -5.74     10.55 o
   6   9  16       66.81       82.28     17.23 o
   7   9  16        5.70       24.50     12.49 o
  -6  10  16       11.12       -5.17     10.64 o
  -5  10  16        9.37        8.74     10.55 o
  -4  10  16        8.76        0.83      9.53 o
  -3  10  16       14.90       37.99     10.47 o
  -2  10  16       92.20      110.04     10.76 o
  -1  10  16        3.21       -1.08      8.25 o
   0  10  16        3.52      -10.86     10.86 o
   1  10  16       20.97       13.16     38.27 o
   2  10  16       11.61       17.24     15.60 o
   3  10  16       17.15       30.12     16.72 o
   4  10  16        1.79       17.38     14.70 o
   5  10  16        0.89       22.11     12.52 o
 -15   0  17      139.58      211.68     21.69 o
 -13   0  17       25.19       50.48     16.20 o
 -11   0  17       55.82       54.27     14.96 o
  -9   0  17     1962.36     2071.10     48.20 o
  -7   0  17     1270.93     1073.35     31.23 o
  -5   0  17      251.29      275.27     15.76 o
  -3   0  17        3.38       -2.36      9.88 o
  -1   0  17      655.74      656.43     21.19 o
   1   0  17      214.94      174.96     12.78 o
   3   0  17       15.16       -8.29      8.96 o
   5   0  17     3596.42     3487.98     70.91 o
   7   0  17      100.30       72.11     11.62 o
   9   0  17      754.47      670.97     22.05 o
  11   0  17        8.08        2.38     17.25 o
  13   0  17      217.16      237.45     30.98 o
 -15   1  17        2.46       -2.18     14.85 o
 -14   1  17       13.36       18.30     11.54 o
 -13   1  17       87.60      127.10     12.33 o
 -12   1  17       33.48       -2.29     10.40 o
 -11   1  17       18.00        9.68     10.28 o
 -10   1  17      148.62      117.26     10.99 o
  -9   1  17      559.89      628.61     19.22 o
  -8   1  17      147.82      181.27     11.29 o
  -7   1  17      158.84      179.57     10.87 o
  -6   1  17      173.08      151.39      9.93 o
  -5   1  17       19.42       16.91      8.05 o
  -4   1  17      152.09      144.73     12.10 o
  -3   1  17      328.50      337.66     11.65 o
  -2   1  17       20.41        3.56      6.47 o
  -1   1  17       15.00       36.63      6.91 o
   0   1  17      699.19      638.33     14.53 o
   1   1  17        2.97       -2.40      6.52 o
   2   1  17       52.51       57.90      7.17 o
   3   1  17       94.03      125.48      7.46 o
   4   1  17      870.33      761.46     14.85 o
   5   1  17      410.74      429.37     11.44 o
   6   1  17       99.56       81.09      7.84 o
   7   1  17       19.78       -7.15      7.15 o
   8   1  17        2.52        0.44      7.34 o
   9   1  17        0.42       -8.45      8.45 o
  10   1  17        3.22        8.98     10.84 o
  11   1  17      251.54      237.22     14.56 o
  12   1  17       11.51        6.28     12.64 o
  13   1  17       15.77       23.87     11.83 o
  14   1  17        2.19      -12.78     12.78 o
 -15   2  17        1.29      -14.77     15.87 o
 -14   2  17        0.92      -12.98     12.98 o
 -13   2  17        5.50      -12.01     12.01 o
 -12   2  17       26.15       10.45     10.61 o
 -11   2  17      210.76      229.55     13.06 o
 -10   2  17      293.21      288.16     12.85 o
  -9   2  17       65.95       57.59      9.85 o
  -8   2  17      717.27      655.35     18.16 o
  -7   2  17        1.79       14.73      8.45 o
  -6   2  17      388.07      433.93     13.59 o
  -5   2  17      594.58      517.88     14.39 o
  -4   2  17      524.66      511.80     14.23 o
  -3   2  17      167.14      202.59      9.65 o
  -2   2  17        4.24        2.50      6.11 o
  -1   2  17       54.57       81.73     11.67 o
   0   2  17       58.46       84.57      7.80 o
   1   2  17       69.76       92.84      6.91 o
   2   2  17        7.53       15.77      5.76 o
   3   2  17      927.58      884.68     15.41 o
   4   2  17      133.15      193.56      7.76 o
   5   2  17      717.04      696.34     14.29 o
   6   2  17      130.50      124.02      8.04 o
   7   2  17      684.57      674.34     14.41 o
   8   2  17       94.88       90.44      9.07 o
   9   2  17        6.36       -3.52     12.08 o
  10   2  17       53.83       38.04     11.06 o
  11   2  17      114.29      119.36     12.70 o
  12   2  17       60.26       68.69     16.29 o
  13   2  17        7.88        7.98     13.05 o
  14   2  17        0.10       -3.46     22.27 o
 -14   3  17       30.89       27.41     15.46 o
 -13   3  17       14.15        9.22     12.66 o
 -12   3  17       32.67       17.86     11.75 o
 -11   3  17       74.19       83.39     12.60 o
 -10   3  17      143.11      168.71     11.87 o
  -9   3  17       70.74       58.00      9.47 o
  -8   3  17      669.59      756.38     18.40 o
  -7   3  17        0.23       11.61      8.31 o
  -6   3  17      225.07      195.77     10.41 o
  -5   3  17       33.81       46.46      8.09 o
  -4   3  17       94.59       70.91      7.07 o
  -3   3  17      142.25      192.93      8.63 o
  -2   3  17      990.32      972.91     17.27 o
  -1   3  17        8.37        4.55      4.80 o
   0   3  17        4.78       -3.08      4.70 o
   1   3  17      198.47      257.72      8.22 o
   2   3  17     3074.07     3146.94     37.80 o
   3   3  17      480.13      572.06     14.65 o
   4   3  17     1150.11     1096.82     16.49 o
   5   3  17       37.13       59.37      6.67 o
   6   3  17      188.67      188.54      9.63 o
   7   3  17       40.05       44.22      8.12 o
   8   3  17        0.02       -7.64      7.64 o
   9   3  17       58.92       43.64     12.82 o
  10   3  17       22.78       -1.63     12.45 o
  11   3  17        6.84       21.24     13.39 o
  12   3  17       38.30       58.99     13.46 o
  13   3  17       11.80       21.46     11.89 o
 -14   4  17       31.18       69.23     16.18 o
 -13   4  17        1.90       -2.83     13.81 o
 -12   4  17        1.79       -4.38     13.36 o
 -11   4  17       18.97       37.48     12.01 o
 -10   4  17      110.36      102.39     12.56 o
  -9   4  17        5.51        3.11     10.64 o
  -8   4  17       12.89        4.54      9.91 o
  -7   4  17       16.82        1.40      9.65 o
  -6   4  17       45.63       60.45      8.30 o
  -5   4  17      203.37      232.27     11.97 o
  -4   4  17       30.82       28.01      6.08 o
  -3   4  17      249.68      246.85      8.76 o
  -2   4  17      313.17      301.46     12.30 o
  -1   4  17       81.70       76.98      6.05 o
   0   4  17      154.10      142.63      6.63 o
   1   4  17      106.38      114.15      7.01 o
   2   4  17       72.35       77.72      6.75 o
   3   4  17       18.07       34.56      6.67 o
   4   4  17     2222.40     2065.24     32.51 o
   5   4  17        5.02        1.43      8.23 o
   6   4  17      203.92      250.64     11.70 o
   7   4  17      191.84      204.56     11.48 o
   8   4  17        0.86       -5.26      9.97 o
   9   4  17       76.96       61.03     13.04 o
  10   4  17       36.77       28.92     13.24 o
  11   4  17       23.15       10.86     12.05 o
  12   4  17       33.21       18.04     14.40 o
  13   4  17        0.27      -12.59     12.59 o
 -13   5  17        0.00        0.95     14.06 o
 -12   5  17        2.03       -9.54     13.75 o
 -11   5  17        0.05       -7.53     12.61 o
 -10   5  17       14.99       11.37     12.23 o
  -9   5  17       13.33       15.26     10.81 o
  -8   5  17      273.03      252.24     13.65 o
  -7   5  17       75.01       40.44     10.14 o
  -6   5  17       11.58       11.13      9.36 o
  -5   5  17        1.05       -2.27      9.18 o
  -4   5  17      110.98       76.38      9.98 o
  -3   5  17       22.41        9.13      8.55 o
  -2   5  17      209.61      222.61     11.15 o
  -1   5  17        0.12       -3.30      6.74 o
   0   5  17      484.60      497.53     13.49 o
   1   5  17      324.56      325.04     13.28 o
   2   5  17      274.65      261.64     18.20 o
   3   5  17      102.29      109.87     12.83 o
   4   5  17       23.70       25.53      8.24 o
   5   5  17      331.17      394.64     13.22 o
   6   5  17       68.91       58.06      8.99 o
   7   5  17      148.48      195.02     11.40 o
   8   5  17      168.00      188.36     16.65 o
   9   5  17        0.98      -13.98     13.98 o
  10   5  17       77.20       74.10     12.77 o
  11   5  17        3.51        5.14     12.26 o
  12   5  17       18.42       26.08     14.58 o
 -12   6  17       60.87       76.60     15.45 o
 -11   6  17       19.10       -0.10     18.52 o
 -10   6  17        0.06      -12.10     12.10 o
  -9   6  17       94.92      109.60     17.42 o
  -8   6  17       63.08       61.89     16.87 o
  -7   6  17        5.84       -5.42     10.70 o
  -6   6  17        0.96       11.71      9.96 o
  -5   6  17       40.08       18.97      9.14 o
  -4   6  17       40.99       43.70      9.33 o
  -3   6  17       40.51       97.90     10.28 o
  -2   6  17        1.40       -2.58      8.02 o
  -1   6  17        6.45        2.91      7.99 o
   0   6  17       28.10       15.67      8.04 o
   1   6  17       41.41       28.70      8.20 o
   2   6  17       99.54       78.92      9.23 o
   3   6  17      885.65      852.96     19.76 o
   4   6  17       17.59        7.38     10.74 o
   5   6  17        0.04       -0.41      7.95 o
   6   6  17       89.34      114.77      9.61 o
   7   6  17       18.42       19.18      9.43 o
   8   6  17      146.99      150.81     14.46 o
   9   6  17        0.12       -7.96     10.91 o
  10   6  17       23.85       38.56     12.32 o
  11   6  17       16.40       24.06     16.15 o
 -11   7  17        1.37      -15.18     15.18 o
 -10   7  17        8.89       -3.96     16.63 o
  -9   7  17        4.06       12.15     12.37 o
  -8   7  17        1.61       -9.67     12.73 o
  -7   7  17       13.94       20.22     11.06 o
  -6   7  17        0.07       -4.66     14.29 o
  -5   7  17       31.17       34.84     10.88 o
  -4   7  17      135.15      149.15     11.59 o
  -3   7  17      176.97      195.35     12.38 o
  -2   7  17       19.63       20.61      9.16 o
  -1   7  17      116.06      111.82      9.47 o
   0   7  17      218.74      222.79     12.10 o
   1   7  17        6.70       -5.53      7.40 o
   2   7  17       11.70       10.59      9.01 o
   3   7  17       19.35       22.00      7.50 o
   4   7  17       95.58       97.61      9.01 o
   5   7  17        4.07       -8.50      8.50 o
   6   7  17        4.03       10.63      9.06 o
   7   7  17       14.35       29.69     25.02 o
   8   7  17      187.86      171.65     16.94 o
   9   7  17      108.17      115.81     16.71 o
  10   7  17       63.65       80.33     16.91 o
 -10   8  17        2.42        0.75     14.63 o
  -9   8  17       34.85       11.91     14.07 o
  -8   8  17        2.86        7.84     13.08 o
  -7   8  17        0.81       -3.83     12.16 o
  -6   8  17        3.33        0.42     14.78 o
  -5   8  17      127.93      128.51     12.48 o
  -4   8  17        5.87        5.00      9.53 o
  -3   8  17        0.25       11.77      9.10 o
  -2   8  17        6.39       -8.73      8.73 o
  -1   8  17      427.87      454.69     25.36 o
   0   8  17        0.36       -1.66      8.36 o
   1   8  17       35.83       16.92      8.54 o
   2   8  17        1.12       -7.54      7.54 o
   3   8  17       18.77       15.28      7.55 o
   4   8  17       13.42        4.34      8.22 o
   5   8  17       13.68       25.03      8.72 o
   6   8  17       35.37       37.81     12.70 o
   7   8  17       24.80       12.64     12.98 o
   8   8  17        5.07       10.93     13.18 o
  -8   9  17        0.54      -12.83     12.83 o
  -7   9  17        9.20       -6.21     11.65 o
  -6   9  17        2.28       12.85     11.27 o
  -5   9  17        0.00        4.74     10.71 o
  -4   9  17        0.06       -7.36     10.04 o
  -3   9  17      226.21      183.90     22.61 o
  -2   9  17       14.48       -0.20      9.44 o
  -1   9  17       28.42       22.86      9.60 o
   0   9  17        0.03       -8.11      8.11 o
   1   9  17       15.11       23.02      8.47 o
   2   9  17       26.30       14.26      8.32 o
   3   9  17        0.00        1.98      7.60 o
   4   9  17       61.40       60.31      8.87 o
   5   9  17       16.80        6.27     11.27 o
   6   9  17       36.75       51.72     18.24 o
  -4  10  17        0.16       -3.05      9.85 o
  -3  10  17       86.81       82.61     26.71 o
  -2  10  17       40.56       38.79     15.71 o
  -1  10  17        6.54       -2.13      8.17 o
   0  10  17        0.90      -11.04     11.04 o
   1  10  17        0.08      -10.75     10.75 o
   2  10  17        0.77      -13.70     19.82 o
   3  10  17        1.65      -18.54     20.78 o
 -14   0  18       20.83        8.23     17.00 o
 -12   0  18       18.65       32.98     15.65 o
 -10   0  18      296.91      254.63     31.50 o
  -8   0  18     1498.36     1494.74     38.84 o
  -6   0  18      122.98      116.91     20.60 o
  -4   0  18       65.20       51.58     14.69 o
  -2   0  18      201.25      178.30     13.52 o
   0   0  18      178.99      196.49     14.06 o
   2   0  18       52.04       53.51     11.64 o
   4   0  18     6597.09     6610.55    105.15 o
   6   0  18       93.52       42.49     11.24 o
   8   0  18      801.72      806.99     24.01 o
  10   0  18        8.13       13.77     17.50 o
  12   0  18        0.26      -14.05     37.06 o
 -14   1  18        1.19      -10.42     12.85 o
 -13   1  18        2.96        0.05     10.96 o
 -12   1  18        0.18        3.51     10.17 o
 -11   1  18      182.14      198.32     12.72 o
 -10   1  18        0.97       19.91     10.06 o
  -9   1  18       64.98      111.72     12.77 o
  -8   1  18      228.87      170.64     11.61 o
  -7   1  18      206.62      172.12     11.07 o
  -6   1  18      580.23      536.54     15.66 o
  -5   1  18       17.96       -2.81      7.89 o
  -4   1  18       59.65       47.86      8.29 o
  -3   1  18       14.39        6.46      7.67 o
  -2   1  18       51.61       53.14      8.17 o
  -1   1  18        4.58       -6.09      7.37 o
   0   1  18       47.44       47.31      8.05 o
   1   1  18      134.69      145.46      9.05 o
   2   1  18       95.00      104.91      8.18 o
   3   1  18      121.38       90.97      7.66 o
   4   1  18      687.12      716.21     14.46 o
   5   1  18       57.53       43.23      7.43 o
   6   1  18        1.98       -7.09      7.09 o
   7   1  18       28.84       -1.49      7.27 o
   8   1  18       11.60        3.56      7.57 o
   9   1  18       13.82        8.46      8.60 o
  10   1  18       35.30       40.27     11.54 o
  11   1  18       11.57       -1.93     12.49 o
  12   1  18       31.24       58.58     14.46 o
  13   1  18       88.46       83.93     14.39 o
 -14   2  18        3.19        4.35     19.56 o
 -13   2  18       29.83       48.62     13.54 o
 -12   2  18       23.05       20.04     11.99 o
 -11   2  18        3.72       12.09     10.38 o
 -10   2  18        7.23       15.85      9.99 o
  -9   2  18      217.43      184.43     11.42 o
  -8   2  18        0.57       16.78      9.26 o
  -7   2  18      325.33      377.06     13.30 o
  -6   2  18      299.26      327.96     20.83 o
  -5   2  18       37.33       13.43      8.18 o
  -4   2  18        7.82       -7.29      7.29 o
  -3   2  18      117.75      147.79      9.15 o
  -2   2  18       84.51       76.80      8.04 o
  -1   2  18        2.03       -7.07      7.07 o
   0   2  18      137.38      134.34      8.02 o
   1   2  18      136.82      146.21      8.02 o
   2   2  18     1130.26     1214.54     20.19 o
   3   2  18     1167.31     1125.73     19.48 o
   4   2  18       28.30       24.48      8.18 o
   5   2  18      131.23      206.97      8.99 o
   6   2  18       12.04       31.58      7.38 o
   7   2  18        6.10        1.01      7.81 o
   8   2  18       25.27       19.95      8.63 o
   9   2  18      136.30       99.97     10.54 o
  10   2  18       96.56       86.33     11.79 o
  11   2  18       90.79       80.52     18.44 o
  12   2  18       82.97       80.86     23.02 o
  13   2  18        2.14        1.69     15.02 o
 -14   3  18        8.15       16.92     15.63 o
 -13   3  18       29.71       26.17     17.38 o
 -12   3  18       47.37       64.32     13.00 o
 -11   3  18      154.97      156.47     13.90 o
 -10   3  18        0.01       -8.30     14.07 o
  -9   3  18        1.15       15.16     10.38 o
  -8   3  18        0.25       15.46      8.93 o
  -7   3  18      114.28      125.59      9.98 o
  -6   3  18       18.02       12.32      8.48 o
  -5   3  18       43.69       36.88      7.89 o
  -4   3  18       31.40        3.81      7.31 o
  -3   3  18       53.28       40.49      6.90 o
  -2   3  18      599.35      661.35     14.26 o
  -1   3  18       46.93       49.62      7.55 o
   0   3  18       46.81       63.82      7.98 o
   1   3  18       25.74       29.14      5.58 o
   2   3  18       12.79       30.53      5.63 o
   3   3  18      427.12      427.90     10.82 o
   4   3  18       26.85       19.93      7.16 o
   5   3  18        4.01       14.10      7.59 o
   6   3  18       12.33       18.54      7.68 o
   7   3  18      716.64      614.81     15.56 o
   8   3  18       24.28        4.91      9.87 o
   9   3  18       26.51       15.16     13.06 o
  10   3  18       13.57        9.06     13.02 o
  11   3  18      181.18      205.09     16.93 o
  12   3  18       14.59        2.60     13.16 o
  13   3  18        4.66        7.35     15.29 o
 -13   4  18       11.02        6.72     14.72 o
 -12   4  18        3.22      -13.57     13.57 o
 -11   4  18      116.21       81.20     12.60 o
 -10   4  18        2.57       15.63     11.45 o
  -9   4  18       45.70       55.33     11.81 o
  -8   4  18        1.94       20.89     10.82 o
  -7   4  18      120.90      113.21     11.20 o
  -6   4  18      597.87      675.72     22.86 o
  -5   4  18        0.65       -9.29      9.29 o
  -4   4  18        2.79       -6.75      8.65 o
  -3   4  18        3.62        6.49      6.31 o
  -2   4  18      240.79      284.81      9.37 o
  -1   4  18       61.81       61.80      7.22 o
   0   4  18       23.79       13.97      4.93 o
   1   4  18       39.50       37.40      6.60 o
   2   4  18       95.40      156.51      9.00 o
   3   4  18     1993.61     1905.71     33.69 o
   4   4  18       45.68       32.26      9.06 o
   5   4  18      122.49       91.55      9.66 o
   6   4  18       40.10       15.13      8.53 o
   7   4  18        5.88       16.58      9.37 o
   8   4  18       10.56        6.22      9.74 o
   9   4  18        0.54      -12.06     12.06 o
  10   4  18       45.55       44.11     13.34 o
  11   4  18       42.22       62.37     13.56 o
  12   4  18       11.87        5.96     13.16 o
 -13   5  18       14.02        2.49     24.31 o
 -12   5  18        2.01       -2.77     14.28 o
 -11   5  18       16.48       10.18     13.36 o
 -10   5  18      171.55      221.55     20.34 o
  -9   5  18       15.63        1.60     10.77 o
  -8   5  18        3.90       -0.90     10.66 o
  -7   5  18       35.60       19.57     10.31 o
  -6   5  18      205.88      240.36     12.72 o
  -5   5  18      218.01      220.91     14.62 o
  -4   5  18       39.83       37.85      9.33 o
  -3   5  18      251.86      252.98     12.09 o
  -2   5  18        2.81        4.73      8.50 o
  -1   5  18       17.78       16.73      8.73 o
   0   5  18       76.77       88.76      9.27 o
   1   5  18      272.58      279.16     12.06 o
   2   5  18      209.03      203.95     11.28 o
   3   5  18       42.26       56.30      9.15 o
   4   5  18       14.46       22.51      8.83 o
   5   5  18      584.13      514.97     15.23 o
   6   5  18       51.79       46.07      9.52 o
   7   5  18      120.72      157.15     11.27 o
   8   5  18       15.37       30.49     10.49 o
   9   5  18       21.53       29.11     12.76 o
  10   5  18       70.16      110.13     13.75 o
  11   5  18        0.63       -3.60     12.25 o
 -12   6  18       12.26        0.98     14.09 o
 -11   6  18        0.26      -13.18     13.42 o
 -10   6  18        0.00      -10.00     12.46 o
  -9   6  18       66.82       61.83     15.46 o
  -8   6  18        0.59      -11.89     11.89 o
  -7   6  18       16.23        8.40     11.16 o
  -6   6  18       74.87       79.60     16.89 o
  -5   6  18        3.55        8.12      9.50 o
  -4   6  18       14.79        6.88      8.90 o
  -3   6  18      205.40      186.64     11.42 o
  -2   6  18       75.44       72.54      9.50 o
  -1   6  18        0.48       -8.33      8.34 o
   0   6  18       25.17       23.99     11.75 o
   1   6  18      264.67      311.79     12.43 o
   2   6  18      761.93      793.46     28.66 o
   3   6  18        8.18       -5.43      9.67 o
   4   6  18       87.80       74.36      9.20 o
   5   6  18        0.02        2.12      8.08 o
   6   6  18       19.09       27.72      9.06 o
   7   6  18        5.60        6.62     10.78 o
   8   6  18       39.17       55.61     13.33 o
   9   6  18       33.03       49.56     12.23 o
  10   6  18      146.38      171.73     23.94 o
  11   6  18        7.61       34.88     25.30 o
 -11   7  18       19.96        5.33     19.52 o
 -10   7  18        3.35        9.25     15.23 o
  -9   7  18        5.18        7.23     12.26 o
  -8   7  18        0.03      -11.46     11.46 o
  -7   7  18        0.97        9.22     11.27 o
  -6   7  18        0.31       -2.75     10.53 o
  -5   7  18       40.96       42.56     10.67 o
  -4   7  18       31.04       64.83     12.26 o
  -3   7  18        3.66       -2.61      9.83 o
  -2   7  18       11.25       15.50      9.58 o
  -1   7  18        2.58        6.49     11.05 o
   0   7  18       16.02       17.70      9.42 o
   1   7  18       12.43       24.32      9.39 o
   2   7  18        0.33        6.86      8.64 o
   3   7  18      128.45      152.77     10.62 o
   4   7  18       23.04       32.67      8.77 o
   5   7  18       38.98       24.32      8.92 o
   6   7  18       35.25       27.26     15.64 o
   7   7  18       38.74       26.07     10.10 o
   8   7  18        7.77       20.11     14.03 o
   9   7  18       30.48       69.32     16.16 o
  -9   8  18        1.87       16.34     14.41 o
  -8   8  18        0.54        6.37     12.94 o
  -7   8  18        3.90      -12.16     12.16 o
  -6   8  18        8.78       28.58     12.63 o
  -5   8  18       26.31       21.27     10.25 o
  -4   8  18        3.07        8.25      9.98 o
  -3   8  18       59.40       48.28     10.05 o
  -2   8  18       58.43       65.46     10.22 o
  -1   8  18       12.84       18.81      9.18 o
   0   8  18       49.73       38.65      9.42 o
   1   8  18       81.20       65.49      9.69 o
   2   8  18        4.11       -8.24      8.24 o
   3   8  18        6.84        5.57      8.08 o
   4   8  18       56.28       58.24      8.98 o
   5   8  18        2.14       -8.20      8.58 o
   6   8  18        2.65        7.00      8.81 o
   7   8  18        0.67       13.50     12.89 o
   8   8  18       27.54       29.52     14.92 o
  -7   9  18        2.47      -12.48     12.48 o
  -6   9  18       16.95       48.43     12.77 o
  -5   9  18        3.07        7.73     19.50 o
  -4   9  18       80.17       70.61     11.98 o
  -3   9  18        2.75        6.36     10.17 o
  -2   9  18       76.63       69.38     13.16 o
  -1   9  18        0.40       -1.75      9.63 o
   0   9  18        2.53        6.69      8.81 o
   1   9  18        1.26       -5.41      8.45 o
   2   9  18        0.53       -1.69      8.60 o
   3   9  18       65.87       63.34      9.12 o
   4   9  18        7.37       14.93      8.08 o
   5   9  18       11.21        5.97      8.15 o
   6   9  18       19.87       20.44     16.61 o
  -3  10  18       18.49        4.19     10.80 o
  -2  10  18       11.85        5.50      9.53 o
  -1  10  18       15.57       11.75     11.93 o
   0  10  18       24.35       -4.86     15.91 o
   1  10  18        1.51        4.57     18.14 o
 -13   0  19       18.83       -7.25     20.71 o
 -11   0  19      137.52      156.75     17.64 o
  -9   0  19       14.39       28.61     14.17 o
  -7   0  19     1695.06     1749.26     67.68 o
  -5   0  19      215.66      168.09     14.99 o
  -3   0  19       67.02      106.70     12.42 o
  -1   0  19       70.66      100.04     12.44 o
   1   0  19      312.03      315.39     16.30 o
   3   0  19      717.39      821.02     21.92 o
   5   0  19        0.75      -10.42     10.42 o
   7   0  19       40.22       -4.31     12.32 o
   9   0  19      125.00      145.72     17.09 o
  11   0  19       19.35       14.35     19.48 o
  13   0  19      130.08      134.24     23.96 o
 -14   1  19       29.67       32.25     13.86 o
 -13   1  19        0.82        0.72     13.24 o
 -12   1  19        0.03       -5.80     10.68 o
 -11   1  19      100.65      119.28     12.35 o
 -10   1  19      177.29      233.85     13.20 o
  -9   1  19       79.12      108.88     11.06 o
  -8   1  19      192.96      197.03     11.73 o
  -7   1  19        8.02        9.21     10.21 o
  -6   1  19      696.71      710.84     17.94 o
  -5   1  19       11.44       -8.24      8.24 o
  -4   1  19      117.50      112.50      9.48 o
  -3   1  19       10.77        1.93      7.78 o
  -2   1  19       95.51       80.76      8.26 o
  -1   1  19       53.21       58.55      8.15 o
   0   1  19        0.94       -2.32      7.72 o
   1   1  19      635.28      626.99     15.76 o
   2   1  19      131.50      153.80      8.81 o
   3   1  19      404.32      419.96     11.60 o
   4   1  19        0.46       30.59      7.54 o
   5   1  19      570.47      497.91     13.19 o
   6   1  19      548.86      551.86     13.77 o
   7   1  19        8.71       -0.25      7.63 o
   8   1  19       74.94       52.82     10.04 o
   9   1  19       12.99        9.60      9.26 o
  10   1  19       34.24       36.16     13.63 o
  11   1  19        0.11      -12.14     12.14 o
  12   1  19        3.20       10.83     16.73 o
  13   1  19        1.13       30.12     15.91 o
 -14   2  19      115.04      187.55     16.95 o
 -13   2  19       17.28       22.95     13.57 o
 -12   2  19       29.82       48.89     13.28 o
 -11   2  19        3.60       -3.30     11.75 o
 -10   2  19       20.74       14.99     10.51 o
  -9   2  19       20.41       27.84     11.57 o
  -8   2  19      196.89      195.81     12.77 o
  -7   2  19        0.95        7.76      8.89 o
  -6   2  19       51.16       80.65      9.54 o
  -5   2  19      238.27      245.46     14.89 o
  -4   2  19       48.74       64.58      8.81 o
  -3   2  19       13.44       13.04      7.79 o
  -2   2  19       41.84       19.64      7.55 o
  -1   2  19       77.99       69.13      8.10 o
   0   2  19      349.52      286.27     10.85 o
   1   2  19      106.01      117.95      8.89 o
   2   2  19      156.09      167.89      8.91 o
   3   2  19        8.95       46.30      7.10 o
   4   2  19        2.38       -5.11      6.66 o
   5   2  19       22.83       12.37      8.20 o
   6   2  19      205.73      203.96     10.28 o
   7   2  19      244.32      288.96     11.68 o
   8   2  19       16.27       11.50      9.04 o
   9   2  19       14.36        9.07      9.37 o
  10   2  19        6.15       32.36     16.24 o
  11   2  19       71.14       73.21     14.86 o
  12   2  19        5.54       -2.19     17.01 o
  13   2  19        1.56      -22.17     22.17 o
 -13   3  19        6.73        0.90     17.76 o
 -12   3  19       19.01       55.66     12.99 o
 -11   3  19        5.92        6.39     11.92 o
 -10   3  19        1.62        6.12     11.69 o
  -9   3  19       71.04       84.33     12.52 o
  -8   3  19       22.24       13.29     10.76 o
  -7   3  19        6.15       -8.23      8.23 o
  -6   3  19       16.87       32.49      8.42 o
  -5   3  19        0.23       -7.69      7.69 o
  -4   3  19       61.57       55.66     14.15 o
  -3   3  19      127.20      108.59      8.63 o
  -2   3  19       34.97       13.51      6.76 o
  -1   3  19      113.48      126.49      9.04 o
   0   3  19       66.09       52.49      7.86 o
   1   3  19       69.51       84.09      6.43 o
   2   3  19      186.74      201.89      8.73 o
   3   3  19      155.16      187.36     10.30 o
   4   3  19       54.33       72.70      8.29 o
   5   3  19      151.43      146.40      9.37 o
   6   3  19      241.30      223.37     10.88 o
   7   3  19       41.49       59.28     10.40 o
   8   3  19      156.99      138.14     11.75 o
   9   3  19        4.42       20.35     11.30 o
  10   3  19       41.91       60.98     14.58 o
  11   3  19       17.36       25.45     14.43 o
  12   3  19       39.75       42.81     13.94 o
 -13   4  19        0.07       14.92     15.35 o
 -12   4  19        0.21      -12.40     13.49 o
 -11   4  19        8.56        4.86     13.49 o
 -10   4  19       35.32       32.60     12.03 o
  -9   4  19        3.99       -5.52     11.08 o
  -8   4  19      277.74      270.30     14.57 o
  -7   4  19       49.10       73.47     11.44 o
  -6   4  19      276.10      298.33     13.75 o
  -5   4  19        0.87      -10.08     10.08 o
  -4   4  19       22.78       22.28      9.55 o
  -3   4  19       66.01       80.49     10.15 o
  -2   4  19        1.87        2.09      8.61 o
  -1   4  19        0.14       13.93      8.83 o
   0   4  19       10.56       13.35      7.51 o
   1   4  19      145.85      130.47      8.84 o
   2   4  19      445.34      415.00     14.95 o
   3   4  19       61.52       94.53     10.30 o
   4   4  19      351.43      368.27     13.31 o
   5   4  19       15.13       37.91      8.95 o
   6   4  19        6.63        1.68      9.27 o
   7   4  19        4.52       12.76      9.88 o
   8   4  19       41.49       41.23     10.36 o
   9   4  19       62.83       70.00     14.38 o
  10   4  19        6.21        2.15     13.64 o
  11   4  19        4.54       -6.89     13.67 o
  12   4  19       46.47       25.03     14.08 o
 -12   5  19       15.40        7.32     14.68 o
 -11   5  19       10.96       21.61     14.01 o
 -10   5  19        0.25        0.69     13.23 o
  -9   5  19       81.16       41.51     13.56 o
  -8   5  19       76.57       60.17     11.56 o
  -7   5  19       52.89       22.14     10.60 o
  -6   5  19       15.70       23.63     10.34 o
  -5   5  19       74.20       61.52     10.37 o
  -4   5  19       16.14       -9.12      9.12 o
  -3   5  19      142.89      146.84     11.13 o
  -2   5  19       74.90       53.56      9.60 o
  -1   5  19       87.24       74.36     13.06 o
   0   5  19       26.20        7.27     14.72 o
   1   5  19        0.04       10.38      8.50 o
   2   5  19        0.45       10.26      8.71 o
   3   5  19        3.04       11.97      9.09 o
   4   5  19      397.59      373.45     13.37 o
   5   5  19        0.03        0.25      8.83 o
   6   5  19        2.67       -3.36      9.28 o
   7   5  19       23.73       13.37      9.73 o
   8   5  19       35.79       17.73     10.62 o
   9   5  19       60.89       66.96     14.32 o
  10   5  19      148.47      158.27     22.25 o
  11   5  19        7.73       -0.05     12.88 o
 -11   6  19        0.26       -9.67     14.13 o
 -10   6  19       52.23        9.42     16.56 o
  -9   6  19        1.61      -12.09     12.09 o
  -8   6  19        0.03        0.95     12.22 o
  -7   6  19        9.44        0.13     12.50 o
  -6   6  19        0.25        5.73     11.43 o
  -5   6  19       30.87       24.62     10.10 o
  -4   6  19       41.21       28.69      9.80 o
  -3   6  19      243.48      266.97     12.78 o
  -2   6  19        0.42       -8.42      8.42 o
  -1   6  19      248.13      230.10     14.65 o
   0   6  19       65.30       69.76     10.99 o
   1   6  19      234.80      214.98     11.61 o
   2   6  19        4.90        5.23      8.72 o
   3   6  19      181.57      168.25     12.23 o
   4   6  19       13.21       -1.82      8.39 o
   5   6  19       23.99       33.75      9.04 o
   6   6  19      260.90      301.54     13.07 o
   7   6  19        1.23       -6.38      9.23 o
   8   6  19        5.21       18.52     13.09 o
   9   6  19       74.16       59.51     14.71 o
  10   6  19        6.50       -3.56     15.65 o
 -10   7  19        1.08       -3.50     14.69 o
  -9   7  19        8.45       12.42     13.18 o
  -8   7  19        0.46       -8.97     12.12 o
  -7   7  19        6.02        5.96     11.62 o
  -6   7  19        0.12       -1.75     10.83 o
  -5   7  19       66.19       51.79     11.49 o
  -4   7  19       69.71       42.17     10.80 o
  -3   7  19       13.77       17.59     10.52 o
  -2   7  19       33.12       45.19     10.19 o
  -1   7  19      134.86      123.54     16.52 o
   0   7  19        0.78       -9.00      9.00 o
   1   7  19        0.80       -8.67      8.67 o
   2   7  19        7.54       12.42      9.04 o
   3   7  19       26.42       28.47      9.93 o
   4   7  19        3.44        6.01     10.98 o
   5   7  19       36.13       40.77      9.78 o
   6   7  19       16.12      -10.77     13.43 o
   7   7  19        0.87       -2.61     10.23 o
   8   7  19       53.72       53.28     15.87 o
   9   7  19        0.58       18.69     15.52 o
  -8   8  19       10.61       18.99     13.86 o
  -7   8  19        9.98       15.46     13.76 o
  -6   8  19       19.22       18.82     12.47 o
  -5   8  19        3.67      -10.55     10.55 o
  -4   8  19       29.67       42.53     10.68 o
  -3   8  19       41.51       41.70     10.72 o
  -2   8  19        0.49        4.04      9.53 o
  -1   8  19       10.09       -9.08      9.08 o
   0   8  19       74.62       87.13     13.08 o
   1   8  19       47.57       35.89     10.40 o
   2   8  19        7.70       21.32      9.03 o
   3   8  19       30.21       29.80      9.84 o
   4   8  19       24.76        9.69     13.43 o
   5   8  19        0.28        1.99      8.23 o
   6   8  19        0.72        0.80      9.15 o
   7   8  19       21.64       26.01     14.51 o
  -6   9  19        2.28       -8.33     13.70 o
  -5   9  19       65.14       80.80     14.78 o
  -4   9  19        1.16        1.48     10.81 o
  -3   9  19       66.75       79.00     12.09 o
  -2   9  19        1.51       21.29     10.34 o
  -1   9  19       37.85       21.52      9.91 o
   0   9  19        3.91       -7.22      9.26 o
   1   9  19        0.52       -5.67     10.13 o
   2   9  19        8.34        0.24     12.52 o
   3   9  19       26.24       22.33      8.84 o
   4   9  19        2.12       -5.95      8.10 o
 -14   0  20        9.48       11.07     25.81 o
 -12   0  20       36.77       47.22     16.35 o
 -10   0  20      221.37      189.01     19.01 o
  -8   0  20       71.50       80.64     14.60 o
  -6   0  20      193.95      164.45     16.01 o
  -4   0  20       81.09       37.63     12.14 o
  -2   0  20      151.04      198.02     29.88 o
   0   0  20       13.79       22.91     11.21 o
   2   0  20       92.68      100.88     17.27 o
   4   0  20      246.34      227.93     14.63 o
   6   0  20        3.53      -10.76     10.76 o
   8   0  20       40.19       40.13     14.81 o
  10   0  20        1.05       11.22     18.11 o
  12   0  20        9.75        7.40     21.01 o
 -13   1  20       56.50       84.97     14.86 o
 -12   1  20        9.66        2.73     12.53 o
 -11   1  20       87.45      104.17     14.30 o
 -10   1  20       15.34       -2.64     10.35 o
  -9   1  20        0.34       -4.51      9.63 o
  -8   1  20      172.75      193.70     12.07 o
  -7   1  20        2.72       -6.28      9.26 o
  -6   1  20        0.33       -7.18      8.70 o
  -5   1  20      207.21      193.76     13.44 o
  -4   1  20        2.24       -8.09      8.09 o
  -3   1  20       54.77       45.75      8.57 o
  -2   1  20       28.78       21.20      8.02 o
  -1   1  20        5.08       18.42      7.99 o
   0   1  20       92.74       90.55      8.95 o
   1   1  20       69.00      131.12      9.45 o
   2   1  20       77.44       84.51      8.42 o
   3   1  20     1335.72     1352.69     21.12 o
   4   1  20     1843.92     1700.09     24.90 o
   5   1  20       77.67      113.23      8.68 o
   6   1  20       90.19       93.57      8.67 o
   7   1  20       90.75       73.03      9.61 o
   8   1  20       56.06       35.06      9.55 o
   9   1  20       31.08       24.38      9.30 o
  10   1  20       39.33       57.59     13.78 o
  11   1  20       10.41       13.13     13.83 o
  12   1  20       44.42       71.21     18.60 o
 -13   2  20        0.01        2.01     13.40 o
 -12   2  20       10.36        2.57     12.45 o
 -11   2  20        1.60        3.32     11.93 o
 -10   2  20        9.28       19.90     11.84 o
  -9   2  20      209.01      261.02     13.19 o
  -8   2  20      432.77      484.40     15.81 o
  -7   2  20      111.41       99.83     11.69 o
  -6   2  20        1.56       -8.61      8.61 o
  -5   2  20       89.45       76.40      9.38 o
  -4   2  20       47.46       20.57      9.02 o
  -3   2  20       19.43       13.13      9.38 o
  -2   2  20       54.37       46.31      8.39 o
  -1   2  20       42.83       43.30      8.28 o
   0   2  20       56.94       52.65      8.13 o
   1   2  20        4.64       20.22      7.83 o
   2   2  20      466.75      460.03     13.00 o
   3   2  20      190.76      164.11      8.65 o
   4   2  20       18.97        2.68      7.63 o
   5   2  20       53.13       53.18      8.77 o
   6   2  20      170.75      211.04     10.68 o
   7   2  20       13.99        7.74      8.72 o
   8   2  20       99.34      123.23     10.77 o
   9   2  20        2.85       12.28     10.69 o
  10   2  20        2.27       -1.80     13.02 o
  11   2  20        0.44      -13.51     16.74 o
  12   2  20       16.23       38.55     18.31 o
 -13   3  20        0.02       -2.76     14.93 o
 -12   3  20       51.42       18.22     13.18 o
 -11   3  20        1.75      -11.30     11.82 o
 -10   3  20        4.90       -9.14     11.31 o
  -9   3  20        2.90        3.79     11.67 o
  -8   3  20        1.16       15.00     11.15 o
  -7   3  20       13.98       23.32     10.60 o
  -6   3  20        7.60       -1.93     10.10 o
  -5   3  20      208.04      180.41     16.72 o
  -4   3  20       37.07       26.75      8.14 o
  -3   3  20       61.23       34.51      7.97 o
  -2   3  20        0.03       -7.23      7.23 o
  -1   3  20       10.22        3.01      6.46 o
   0   3  20       55.96       50.06     10.02 o
   1   3  20       11.66       45.39      8.26 o
   2   3  20      133.70      150.62     10.11 o
   3   3  20       28.90       28.37      8.29 o
   4   3  20      516.49      488.13     13.93 o
   5   3  20     1254.12     1200.87     21.62 o
   6   3  20      303.65      341.41     14.23 o
   7   3  20       48.38       35.86     10.35 o
   8   3  20       28.28       43.29     10.64 o
   9   3  20        0.84       -3.59     10.94 o
  10   3  20        0.88       18.47     13.87 o
  11   3  20        0.60       10.08     14.03 o
  12   3  20       30.42       18.33     20.13 o
 -12   4  20        5.15        4.86     14.80 o
 -11   4  20        2.38       14.18     14.08 o
 -10   4  20       15.47       23.28     12.10 o
  -9   4  20       10.96        6.06     11.76 o
  -8   4  20       11.80       19.68     12.47 o
  -7   4  20       50.80       34.85     11.28 o
  -6   4  20        4.70        1.72     10.13 o
  -5   4  20        4.90       -3.83     10.72 o
  -4   4  20       31.37       33.86      9.77 o
  -3   4  20       11.14       26.69      9.04 o
  -2   4  20        0.94       -9.22      9.22 o
  -1   4  20       61.84       55.06      9.53 o
   0   4  20        0.03        2.11      8.96 o
   1   4  20      144.29      155.48     11.04 o
   2   4  20      121.06      114.88     10.91 o
   3   4  20       26.13        8.15      9.26 o
   4   4  20       24.26       31.77      9.55 o
   5   4  20      177.50      173.67     11.83 o
   6   4  20      213.05      237.67     12.93 o
   7   4  20        0.03       -9.28      9.28 o
   8   4  20        7.57        2.76      9.95 o
   9   4  20        1.37       -5.67     10.68 o
  10   4  20        0.05        5.44     16.34 o
  11   4  20       12.00       -4.16     14.42 o
 -12   5  20       24.89        5.90     17.11 o
 -11   5  20       24.54       38.42     14.84 o
 -10   5  20        2.01       -3.46     13.72 o
  -9   5  20        3.37       11.18     12.60 o
  -8   5  20      100.98      144.02     13.22 o
  -7   5  20       17.49      -10.73     10.73 o
  -6   5  20      111.07       91.71     13.60 o
  -5   5  20        0.09        2.63     10.08 o
  -4   5  20       32.27       29.86     10.26 o
  -3   5  20      178.48      174.46     17.49 o
  -2   5  20        0.08       -8.86      8.86 o
  -1   5  20      144.25      157.91     11.25 o
   0   5  20       15.79       12.88      9.12 o
   1   5  20        0.45       -4.26      8.53 o
   2   5  20      332.63      390.87     14.73 o
   3   5  20       13.03       -0.41      9.80 o
   4   5  20        6.26        9.52      9.08 o
   5   5  20        1.42       -9.11      9.11 o
   6   5  20        9.08       24.82      9.66 o
   7   5  20       37.05       16.77      9.96 o
   8   5  20       23.58       28.13     10.79 o
   9   5  20       40.09       45.35     16.62 o
  10   5  20       31.23       49.71     14.84 o
 -11   6  20        4.98       10.20     16.70 o
 -10   6  20       17.73        0.36     13.81 o
  -9   6  20       59.68       72.31     14.15 o
  -8   6  20        4.34      -11.61     12.29 o
  -7   6  20        0.05       19.58     12.51 o
  -6   6  20       63.35       68.75     12.34 o
  -5   6  20       28.14       66.53     16.27 o
  -4   6  20       31.54       22.63     10.14 o
  -3   6  20        2.64       10.35      9.68 o
  -2   6  20        0.40       -2.17     10.95 o
  -1   6  20       17.58       21.64      9.92 o
   0   6  20        0.02       -4.55      8.57 o
   1   6  20        0.35       13.53      9.32 o
   2   6  20       79.23       45.22      9.90 o
   3   6  20       47.75       38.16      9.83 o
   4   6  20        0.24       -2.42      8.90 o
   5   6  20      172.49      216.73     11.98 o
   6   6  20       34.28       13.74      9.51 o
   7   6  20       10.17       32.50      9.79 o
   8   6  20        3.13        1.84     10.46 o
   9   6  20        5.89      -13.48     14.95 o
  -9   7  20        2.62       20.79     13.96 o
  -8   7  20        3.34        1.04     12.61 o
  -7   7  20       14.91       15.80     12.20 o
  -6   7  20       26.34       55.05     12.28 o
  -5   7  20       35.24       46.35     11.75 o
  -4   7  20        1.38       -1.45     10.28 o
  -3   7  20       10.47       10.56     10.41 o
  -2   7  20      138.08      176.02     21.21 o
  -1   7  20        8.93       24.20     10.00 o
   0   7  20        7.99       12.88      9.56 o
   1   7  20       13.29       18.09     10.81 o
   2   7  20        1.22       -9.06      9.06 o
   3   7  20       30.05       21.47     10.77 o
   4   7  20        1.43       -3.06      8.98 o
   5   7  20       11.94       19.22      9.87 o
   6   7  20       23.01       20.85     10.14 o
   7   7  20       28.75       22.53     10.86 o
   8   7  20       22.95       43.39     15.77 o
  -7   8  20       20.19        1.91     15.48 o
  -6   8  20        0.00      -12.18     12.18 o
  -5   8  20       63.53       57.33     14.82 o
  -4   8  20        1.05      -10.12     10.49 o
  -3   8  20       12.61      -12.29     13.04 o
  -2   8  20       64.11       59.52     10.94 o
  -1   8  20        2.60       -4.88      9.64 o
   0   8  20        4.70       -4.46     13.48 o
   1   8  20        4.83       -1.71      9.70 o
   2   8  20       34.93       61.43     12.98 o
   3   8  20       17.95       10.43      8.71 o
   4   8  20        0.11       13.47      9.36 o
   5   8  20        0.38      -11.70     11.70 o
   6   8  20        2.25       -9.75      9.75 o
  -4   9  20       42.16       52.46     13.63 o
  -3   9  20        1.63       -6.60     10.48 o
  -2   9  20       29.69       14.98     10.45 o
  -1   9  20       38.45       32.35     10.38 o
   0   9  20       81.86       81.29     11.30 o
   1   9  20        5.69       20.62      9.66 o
   2   9  20        7.82       -5.77      9.05 o
   3   9  20        0.62       -8.53      8.53 o
 -13   0  21        7.71      -11.65     17.30 o
 -11   0  21      153.56       94.98     20.62 o
  -9   0  21        5.49        8.87     15.49 o
  -7   0  21      264.87      231.91     17.95 o
  -5   0  21      176.49      212.10     16.17 o
  -3   0  21      192.21      152.33     14.69 o
  -1   0  21       15.66        8.76     11.39 o
   1   0  21       64.75       71.81     12.96 o
   3   0  21     2165.71     2075.90     40.89 o
   5   0  21     1619.83     1845.31     37.92 o
   7   0  21      138.29      148.86     16.90 o
   9   0  21       81.53      122.02     17.21 o
  11   0  21       96.43       57.39     21.05 o
 -13   1  21        4.56      -11.52     13.85 o
 -12   1  21       10.76      -13.05     13.05 o
 -11   1  21      153.71      165.45     15.21 o
 -10   1  21       23.28       53.92     11.34 o
  -9   1  21      143.40      153.41     12.66 o
  -8   1  21        5.91        2.59      9.84 o
  -7   1  21      294.13      298.07     13.30 o
  -6   1  21        0.67        9.08      8.86 o
  -5   1  21        1.42       -8.42      8.42 o
  -4   1  21       11.20       12.36      8.77 o
  -3   1  21       27.15       18.64      9.41 o
  -2   1  21      498.76      439.81     15.43 o
  -1   1  21       46.53       35.08      8.44 o
   0   1  21        8.87       -7.59      7.59 o
   1   1  21       68.73       79.30     11.67 o
   2   1  21     1060.28     1110.69     20.51 o
   3   1  21      371.61      419.70     12.15 o
   4   1  21      239.24      267.89     10.41 o
   5   1  21      145.38      182.62     10.74 o
   6   1  21       80.44       98.92      9.82 o
   7   1  21       18.76       15.26     10.29 o
   8   1  21        0.26       -6.78      9.03 o
   9   1  21       63.47       68.32     11.38 o
  10   1  21        3.03       14.32     13.71 o
  11   1  21       24.64      -10.75     16.55 o
  12   1  21       23.21       -9.55     17.99 o
 -13   2  21        0.12      -13.09     13.09 o
 -12   2  21        0.64       -2.62     13.28 o
 -11   2  21        1.62        9.39     12.90 o
 -10   2  21        3.17       16.06     12.75 o
  -9   2  21       75.29       77.97     13.26 o
  -8   2  21       33.65       26.64     13.99 o
  -7   2  21       27.39       23.90      9.74 o
  -6   2  21      491.63      483.07     15.14 o
  -5   2  21       55.39       43.05      9.33 o
  -4   2  21       42.16       38.98      8.76 o
  -3   2  21       39.26       27.70      8.49 o
  -2   2  21      176.03      202.12     12.05 o
  -1   2  21       75.10       83.65      9.77 o
   0   2  21        3.30        5.67      7.69 o
   1   2  21      567.45      533.23     15.09 o
   2   2  21       66.07       77.29      8.35 o
   3   2  21       17.14        3.44      8.17 o
   4   2  21      149.51      139.65     12.64 o
   5   2  21        0.14        1.83      8.43 o
   6   2  21       25.74       19.55      8.91 o
   7   2  21       17.39       -8.91      8.91 o
   8   2  21       35.70       31.80     10.87 o
   9   2  21      102.33      111.46     12.26 o
  10   2  21       11.86       12.37     16.79 o
  11   2  21        4.61      -15.33     20.99 o
 -12   3  21        0.00      -13.44     13.44 o
 -11   3  21        9.99       16.27     13.04 o
 -10   3  21      124.49      121.26     13.78 o
  -9   3  21        0.78       -0.38     11.23 o
  -8   3  21       81.79      113.02     12.83 o
  -7   3  21       20.98        9.93     11.17 o
  -6   3  21        6.84       12.90     10.85 o
  -5   3  21       70.73      101.78     11.70 o
  -4   3  21       11.40        3.13      9.60 o
  -3   3  21      133.20      126.18     17.98 o
  -2   3  21      103.48      109.24     11.43 o
  -1   3  21       40.72       54.59     10.19 o
   0   3  21      164.91      169.93     11.56 o
   1   3  21      211.78      229.59     11.24 o
   2   3  21      299.56      271.91     13.09 o
   3   3  21       14.66       28.29      8.31 o
   4   3  21      365.40      451.69     13.81 o
   5   3  21       55.73       87.59     10.87 o
   6   3  21       15.25       30.25     10.67 o
   7   3  21       43.24       63.73     11.10 o
   8   3  21        3.55        1.61     10.27 o
   9   3  21        0.19      -10.61     10.61 o
  10   3  21       36.58       18.72     14.52 o
  11   3  21       10.72       11.01     18.27 o
 -12   4  21       11.93       31.53     15.68 o
 -11   4  21        6.33        3.84     14.36 o
 -10   4  21        1.12       -8.36     12.11 o
  -9   4  21       39.42       30.57     11.99 o
  -8   4  21        0.00        8.30     11.47 o
  -7   4  21       23.06       33.49     11.62 o
  -6   4  21        0.04        4.10     11.07 o
  -5   4  21       45.08       32.48     11.00 o
  -4   4  21       61.54       56.34     10.95 o
  -3   4  21        0.33        4.79      9.61 o
  -2   4  21       38.34       37.65     10.20 o
  -1   4  21       47.72       40.38      9.99 o
   0   4  21        7.56       17.18      9.61 o
   1   4  21      125.77      114.01     10.95 o
   2   4  21      131.56      152.63     11.81 o
   3   4  21        4.38      -13.46     13.46 o
   4   4  21       48.91       51.51     10.01 o
   5   4  21        3.26        4.70      9.79 o
   6   4  21       69.01       88.01     11.17 o
   7   4  21       33.52       51.27     10.59 o
   8   4  21       28.05       29.28     10.78 o
   9   4  21        0.03      -10.21     11.01 o
  10   4  21       19.56       19.67     14.88 o
 -11   5  21        0.19       -5.26     14.63 o
 -10   5  21        5.20       -7.15     13.98 o
  -9   5  21        4.74        3.75     12.81 o
  -8   5  21      139.39      149.52     14.88 o
  -7   5  21       30.10       16.32     11.54 o
  -6   5  21       39.29       35.31     11.40 o
  -5   5  21       48.40       65.69     11.31 o
  -4   5  21       83.88      113.47     11.88 o
  -3   5  21        4.35       -9.78      9.78 o
  -2   5  21        1.11       12.02     10.07 o
  -1   5  21       25.66        3.80      9.73 o
   0   5  21        9.49        1.15      9.32 o
   1   5  21       47.97       40.35     10.19 o
   2   5  21      140.34      161.66     12.12 o
   3   5  21       70.75       64.29     11.04 o
   4   5  21      159.71      143.99     17.45 o
   5   5  21       79.67       75.37     14.66 o
   6   5  21       12.47       26.01     10.17 o
   7   5  21        2.93       10.85     10.05 o
   8   5  21      124.13      111.53     12.09 o
   9   5  21       26.98       64.10     21.49 o
 -10   6  21       46.02       55.66     15.07 o
  -9   6  21       25.06       24.26     13.19 o
  -8   6  21        0.39       -2.89     12.58 o
  -7   6  21        0.18       -2.10     12.51 o
  -6   6  21        4.84        4.43     11.63 o
  -5   6  21       18.68        2.52     11.16 o
  -4   6  21        0.01        0.37      9.89 o
  -3   6  21       35.17       26.36     10.25 o
  -2   6  21       15.18       25.72     10.11 o
  -1   6  21       44.66       56.24     10.58 o
   0   6  21        0.22       -4.97      9.31 o
   1   6  21       55.42       31.68     10.12 o
   2   6  21       70.18       70.77     11.82 o
   3   6  21       12.40       22.01      9.38 o
   4   6  21        7.31       -3.28      9.17 o
   5   6  21       33.03        8.67      9.77 o
   6   6  21       56.24       59.85     10.98 o
   7   6  21       16.40       13.69      9.96 o
   8   6  21        1.03      -11.52     11.52 o
  -8   7  21        9.34        2.11     13.17 o
  -7   7  21        1.74        9.14     12.50 o
  -6   7  21        2.22      -11.58     11.58 o
  -5   7  21       15.33       16.02     13.23 o
  -4   7  21       25.36       37.16     11.50 o
  -3   7  21      192.81      183.90     17.37 o
  -2   7  21       23.78       34.53     11.05 o
  -1   7  21        0.45      -10.22     10.22 o
   0   7  21        5.71       -5.83     10.20 o
   1   7  21        1.34       -9.78      9.78 o
   2   7  21        0.06       -6.40     12.01 o
   3   7  21        8.95        8.96      9.62 o
   4   7  21        1.92       -6.18      9.53 o
   5   7  21        7.56       -6.16      9.96 o
   6   7  21       22.84       31.98     10.58 o
   7   7  21       35.52       17.21     11.57 o
  -6   8  21       19.98       35.56     13.71 o
  -5   8  21        4.04        4.21     13.08 o
  -4   8  21        1.55       17.68     11.40 o
  -3   8  21       40.70       51.15     11.23 o
  -2   8  21        2.80       -5.12     10.52 o
  -1   8  21       19.09       22.66     10.37 o
   0   8  21        8.42       34.79     10.21 o
   1   8  21       12.87       22.47     10.13 o
   2   8  21        2.35        4.45      9.77 o
   3   8  21       20.05       18.07      9.59 o
   4   8  21       34.88       26.42     16.28 o
   5   8  21       13.35       -8.54     16.16 o
  -1   9  21       36.81       38.86     11.57 o
   0   9  21        9.82       36.54     10.65 o
 -12   0  22        1.39        6.54     30.86 o
 -10   0  22       21.48       43.20     15.64 o
  -8   0  22        3.53        9.39     14.98 o
  -6   0  22       65.72       90.70     16.17 o
  -4   0  22       33.32       33.76     13.33 o
  -2   0  22      350.11      309.58     22.13 o
   0   0  22        2.45        0.41     11.86 o
   2   0  22     1205.68     1257.18     34.32 o
   4   0  22     1099.96      946.20     25.82 o
   6   0  22       82.58      144.24     16.66 o
   8   0  22       21.62       23.71     15.39 o
  10   0  22       67.10       91.78     22.30 o
 -12   1  22        3.92        1.71     13.91 o
 -11   1  22        3.75       10.77     13.33 o
 -10   1  22       58.20       41.67     13.39 o
  -9   1  22       28.97       17.59     10.68 o
  -8   1  22       17.85       -0.69     10.36 o
  -7   1  22       15.01       18.23     10.35 o
  -6   1  22      199.87      239.87     12.62 o
  -5   1  22        1.20        1.07     10.55 o
  -4   1  22        2.33       -3.72      8.70 o
  -3   1  22      254.59      199.29     11.06 o
  -2   1  22      148.36      169.57     12.44 o
  -1   1  22       12.12       -7.96      8.08 o
   0   1  22        5.99       -5.66      8.31 o
   1   1  22      173.02      221.99     12.15 o
   2   1  22       99.30       97.54      8.99 o
   3   1  22       21.39       14.07      7.65 o
   4   1  22        2.72       -4.40      8.33 o
   5   1  22       38.40       58.09     12.44 o
   6   1  22      118.06      106.32     10.52 o
   7   1  22       15.41       -0.73     11.71 o
   8   1  22        0.42       -9.01     10.22 o
   9   1  22       10.99       -6.33     11.33 o
  10   1  22        8.47        1.09     14.11 o
  11   1  22       41.76       35.65     18.05 o
 -12   2  22       12.79       -3.76     13.83 o
 -11   2  22       94.42      112.64     15.12 o
 -10   2  22       70.58       85.58     14.73 o
  -9   2  22        4.83       21.09     11.86 o
  -8   2  22        3.34       -5.78     11.48 o
  -7   2  22        7.22       21.69     11.96 o
  -6   2  22        0.53        8.95     11.25 o
  -5   2  22       36.33       41.16     11.12 o
  -4   2  22       55.32       23.57     10.58 o
  -3   2  22        1.36       -4.44      8.23 o
  -2   2  22       15.17       12.33      8.17 o
  -1   2  22        0.02       -9.44      9.44 o
   0   2  22      224.66      239.01     13.16 o
   1   2  22        4.72       -5.68      9.27 o
   2   2  22        0.44       -7.36      8.69 o
   3   2  22      207.37      231.89     11.33 o
   4   2  22      203.37      231.68     11.55 o
   5   2  22       18.05       19.00      9.34 o
   6   2  22       50.51       33.63      9.63 o
   7   2  22       48.41       39.65     10.87 o
   8   2  22      114.39      137.24     12.58 o
   9   2  22        2.22       -4.60     13.95 o
  10   2  22       12.96       47.72     18.01 o
  11   2  22       20.69       -5.22     18.06 o
 -12   3  22        5.30       17.42     14.11 o
 -11   3  22        6.26        3.29     13.13 o
 -10   3  22        0.00        0.71     12.40 o
  -9   3  22        9.96        0.39     12.03 o
  -8   3  22       71.87       58.46     16.68 o
  -7   3  22        0.30      -10.75     11.48 o
  -6   3  22        0.07      -10.80     10.80 o
  -5   3  22       19.79       12.75     15.11 o
  -4   3  22       71.59       62.90     11.41 o
  -3   3  22      268.45      258.08     13.43 o
  -2   3  22        9.85      -11.73     12.23 o
  -1   3  22        9.25       -8.49      9.63 o
   0   3  22      145.73      158.16     12.05 o
   1   3  22      113.12      115.71      9.85 o
   2   3  22        4.66        2.95      8.52 o
   3   3  22        0.08       -3.26      9.71 o
   4   3  22       29.79       37.88     10.54 o
   5   3  22      117.88      148.27     11.95 o
   6   3  22        4.59        8.65     10.47 o
   7   3  22       12.57       31.40     10.86 o
   8   3  22       11.31        2.72     10.96 o
   9   3  22       54.49       44.61     12.24 o
  10   3  22       64.09       95.43     19.28 o
 -11   4  22        1.17       10.26     15.06 o
 -10   4  22        2.68       -3.07     13.59 o
  -9   4  22       44.43       47.27     12.67 o
  -8   4  22        9.21        2.06     11.43 o
  -7   4  22        6.24       24.81     11.65 o
  -6   4  22       40.22       32.31     11.56 o
  -5   4  22      130.77      129.67     12.90 o
  -4   4  22       81.24       88.36     12.03 o
  -3   4  22      280.74      312.63     21.85 o
  -2   4  22       10.57      -10.85     11.38 o
  -1   4  22       97.14       94.86     11.12 o
   0   4  22        0.61       -3.95      9.81 o
   1   4  22      237.29      222.79     15.76 o
   2   4  22        0.01       -9.83      9.83 o
   3   4  22       14.29       11.78      9.88 o
   4   4  22       12.86       23.14     11.17 o
   5   4  22       99.49       80.68     11.29 o
   6   4  22       10.88       21.03     10.19 o
   7   4  22        4.67        9.05     10.20 o
   8   4  22       19.13       27.93     11.43 o
   9   4  22        3.68       16.33     12.35 o
  10   4  22       20.57       44.72     16.20 o
 -10   5  22        0.23        5.79     14.24 o
  -9   5  22       30.72       26.41     14.59 o
  -8   5  22        0.03       20.81     13.29 o
  -7   5  22        4.01       -0.65     11.55 o
  -6   5  22       12.82       13.09     11.32 o
  -5   5  22      153.33      145.93     12.97 o
  -4   5  22       18.25       40.39     13.45 o
  -3   5  22       86.57       82.18     11.82 o
  -2   5  22       63.42       76.94     11.63 o
  -1   5  22       11.79        8.86     10.27 o
   0   5  22       38.32       56.62     10.83 o
   1   5  22      113.03      155.77     12.83 o
   2   5  22        6.26       -3.60     10.10 o
   3   5  22       99.79       87.35     15.19 o
   4   5  22       64.20       72.35     10.62 o
   5   5  22        0.88        9.79     12.75 o
   6   5  22      111.82      103.24     11.74 o
   7   5  22      160.30      127.85     12.26 o
   8   5  22        0.11      -10.61     10.61 o
   9   5  22       54.38       96.89     18.39 o
  -9   6  22        9.92      -13.42     13.42 o
  -8   6  22        6.64       10.94     13.41 o
  -7   6  22       13.17        1.39     12.33 o
  -6   6  22        4.32       -7.01     12.85 o
  -5   6  22       48.93       32.66     12.76 o
  -4   6  22       18.20        7.99     11.42 o
  -3   6  22        0.34       -9.03     10.02 o
  -2   6  22       39.14       13.47     10.06 o
  -1   6  22        0.59       -0.89     12.39 o
   0   6  22       10.62        3.46      9.98 o
   1   6  22        7.31        9.72     12.67 o
   2   6  22        0.00        0.35      9.68 o
   3   6  22      181.89      185.05     11.89 o
   4   6  22        0.10       -0.44      9.55 o
   5   6  22       12.48       21.61     10.51 o
   6   6  22       18.36       20.52     10.60 o
   7   6  22        2.00       13.00     18.06 o
   8   6  22       43.87       41.19     16.09 o
  -7   7  22        0.06        3.68     12.62 o
  -6   7  22        2.46        2.82     12.17 o
  -5   7  22        6.97       22.16     13.81 o
  -4   7  22      113.14      126.35     19.29 o
  -3   7  22       12.31       37.04     15.14 o
  -2   7  22       15.27        7.84     10.89 o
  -1   7  22        0.00        0.45     10.40 o
   0   7  22        0.12      -10.18     10.18 o
   1   7  22      139.35      124.24     12.37 o
   2   7  22        1.00       -3.53     10.07 o
   3   7  22        2.67       23.39     10.09 o
   4   7  22        1.59       -9.69      9.69 o
   5   7  22       26.51       19.99     10.85 o
   6   7  22        4.40        2.43     10.58 o
  -5   8  22        3.61       -1.95     11.88 o
  -4   8  22       16.41        3.25     12.45 o
  -3   8  22        2.04        3.11     11.41 o
  -2   8  22       20.42        9.42     13.09 o
  -1   8  22       29.12       25.86     11.11 o
   0   8  22       29.97       36.79     17.50 o
   1   8  22        4.13       -9.78      9.78 o
   2   8  22        9.65       -4.81     10.67 o
   3   8  22       15.59        5.98     10.05 o
 -11   0  23       55.15       63.51     41.72 o
  -9   0  23       80.92       70.75     16.90 o
  -7   0  23        8.25        5.58     14.18 o
  -5   0  23       24.47       -4.41     13.73 o
  -3   0  23       15.39       13.12     12.55 o
  -1   0  23        1.14      -12.11     12.11 o
   1   0  23      109.17      145.15     15.48 o
   3   0  23      115.56      107.84     13.36 o
   5   0  23      121.07       78.99     15.87 o
   7   0  23       80.33      101.75     16.78 o
   9   0  23       27.08       50.13     17.40 o
 -12   1  23        3.78       -9.22     14.28 o
 -11   1  23       25.01       21.82     14.49 o
 -10   1  23       37.00       42.87     13.33 o
  -9   1  23       69.72       89.57     16.44 o
  -8   1  23       33.42       62.37     12.87 o
  -7   1  23       18.38       -1.71     10.13 o
  -6   1  23       35.12       37.48     10.34 o
  -5   1  23       11.77       15.31      9.70 o
  -4   1  23       21.98       11.63      9.65 o
  -3   1  23      363.43      363.76     14.28 o
  -2   1  23        4.05        7.45      8.88 o
  -1   1  23       58.46       61.84     11.69 o
   0   1  23      113.46      106.97     10.01 o
   1   1  23      479.88      503.12     15.71 o
   2   1  23      103.90       97.79     10.74 o
   3   1  23        5.90        3.66      8.73 o
   4   1  23       50.79       26.41      8.96 o
   5   1  23       48.20       27.45      9.57 o
   6   1  23      178.76      188.77     11.63 o
   7   1  23       15.37       23.89     10.67 o
   8   1  23       15.52        7.03     10.95 o
   9   1  23        1.06        8.44     11.56 o
  10   1  23       26.20       58.70     15.96 o
 -11   2  23        5.82        4.40     13.86 o
 -10   2  23        2.17      -10.31     12.61 o
  -9   2  23       29.24       35.74     12.84 o
  -8   2  23        1.43       -1.27     11.62 o
  -7   2  23       11.32        7.05     11.99 o
  -6   2  23        6.66       -9.84     11.08 o
  -5   2  23       32.30       26.54     12.51 o
  -4   2  23      147.64      107.53     12.29 o
  -3   2  23        9.97       -1.58     10.55 o
  -2   2  23       80.64       83.98     11.47 o
  -1   2  23        4.72        3.48     10.00 o
   0   2  23       73.47       69.03     11.13 o
   1   2  23       31.46       24.09      9.21 o
   2   2  23      180.71      170.57     11.49 o
   3   2  23       11.76        8.84      9.12 o
   4   2  23        0.35        8.43      9.22 o
   5   2  23       79.43       62.42     10.14 o
   6   2  23      128.36      135.77     12.46 o
   7   2  23       67.75       88.71     11.77 o
   8   2  23       25.14       15.63     18.40 o
   9   2  23       58.32      128.29     15.09 o
  10   2  23        2.48       26.04     18.16 o
 -11   3  23       21.92       40.74     14.26 o
 -10   3  23       79.68      108.49     14.75 o
  -9   3  23        0.91        0.80     12.31 o
  -8   3  23        3.97       11.20     11.86 o
  -7   3  23       63.59      104.98     13.37 o
  -6   3  23       17.44       15.56     11.87 o
  -5   3  23       32.27       58.10     12.09 o
  -4   3  23      116.85      153.32     13.26 o
  -3   3  23       18.61       14.18     10.46 o
  -2   3  23       12.65       -6.43     10.03 o
  -1   3  23       24.82       35.03     10.82 o
   0   3  23        7.64       -3.36     10.45 o
   1   3  23        3.78       -3.74     10.56 o
   2   3  23       30.09       19.77     10.69 o
   3   3  23       22.99       12.20     12.22 o
   4   3  23      202.09      221.64     13.31 o
   5   3  23       34.36       30.43     10.68 o
   6   3  23       25.53       16.29     10.80 o
   7   3  23        2.15        5.94     10.84 o
   8   3  23        0.12       -4.20     11.28 o
   9   3  23       93.09      120.42     16.44 o
 -10   4  23       52.57       54.51     22.26 o
  -9   4  23        3.72        3.19     12.78 o
  -8   4  23       17.68       19.39     12.32 o
  -7   4  23        0.46       10.17     11.79 o
  -6   4  23       10.00       -2.32     11.40 o
  -5   4  23        2.34       15.46     11.43 o
  -4   4  23      129.66      101.39     12.43 o
  -3   4  23        5.12        4.59     10.76 o
  -2   4  23       25.27       22.39     11.08 o
  -1   4  23       26.91       17.13     13.15 o
   0   4  23      137.52      124.82     12.56 o
   1   4  23        2.22      -10.43     10.43 o
   2   4  23        1.74        3.11     11.10 o
   3   4  23       84.71       67.79     11.51 o
   4   4  23       59.11       57.50     10.63 o
   5   4  23       51.72       33.48     10.99 o
   6   4  23       33.30       46.61     11.31 o
   7   4  23       16.10       16.00     11.23 o
   8   4  23        0.05       15.36     11.17 o
   9   4  23        3.88      -12.38     12.38 o
  -9   5  23        0.09      -13.95     13.95 o
  -8   5  23       35.04       46.47     14.50 o
  -7   5  23       11.42       -1.53     13.07 o
  -6   5  23       11.36       -3.43     10.94 o
  -5   5  23       33.42       24.66     11.49 o
  -4   5  23       43.78       34.04     11.57 o
  -3   5  23        6.95        4.32     10.86 o
  -2   5  23       28.64       21.97     11.01 o
  -1   5  23       15.50       12.08     11.25 o
   0   5  23        0.00      -10.16     10.16 o
   1   5  23       21.87       40.51     10.54 o
   2   5  23        6.34        5.55     10.38 o
   3   5  23       12.08        3.66      9.80 o
   4   5  23        2.58       14.31     10.14 o
   5   5  23        2.18        5.09     10.23 o
   6   5  23        4.73        6.23     10.63 o
   7   5  23       11.97       17.40     14.09 o
   8   5  23       94.61      127.22     13.24 o
  -8   6  23       15.90       23.65     14.33 o
  -7   6  23       45.48       31.68     13.77 o
  -6   6  23       30.18       30.48     13.65 o
  -5   6  23       48.72       45.80     12.80 o
  -4   6  23        1.63       -8.00     12.00 o
  -3   6  23        0.68       17.43     11.52 o
  -2   6  23       25.53       18.29     16.27 o
  -1   6  23       35.88       52.29     10.81 o
   0   6  23       65.21       81.51     11.45 o
   1   6  23        4.41        3.94     10.16 o
   2   6  23       36.95       24.13     10.77 o
   3   6  23       12.95       23.10     10.18 o
   4   6  23        0.15        1.58     10.11 o
   5   6  23        3.85        5.70     10.83 o
   6   6  23        2.71        1.22     11.31 o
  -6   7  23        0.13       -7.77     14.94 o
  -5   7  23      100.97      123.04     15.66 o
  -4   7  23        2.52       -5.40     12.01 o
  -3   7  23       33.97        5.94     11.26 o
  -2   7  23        7.56        0.55     11.82 o
  -1   7  23        9.88        6.23     15.56 o
   0   7  23        0.35       14.58     11.35 o
   1   7  23        1.75       -8.92     10.77 o
   2   7  23        3.71       10.58     12.01 o
   3   7  23       38.49       28.89     11.22 o
   4   7  23        0.07      -10.72     10.72 o
   5   7  23       12.52       22.11     13.14 o
  -2   8  23       37.30       23.60     11.87 o
  -1   8  23        7.14       26.84     11.27 o
   0   8  23        0.11       -1.53     10.70 o
   1   8  23       16.59       13.59     20.50 o
 -10   0  24        1.42      -22.13     22.13 o
  -8   0  24       35.36       28.73     15.08 o
  -6   0  24        2.08       -6.66     13.35 o
  -4   0  24       55.34       56.11     14.29 o
  -2   0  24      153.60      182.17     16.98 o
   0   0  24        7.67       21.31     13.51 o
   2   0  24        1.92        3.73     12.05 o
   4   0  24       49.43       19.49     15.21 o
   6   0  24        0.94        5.62     14.53 o
   8   0  24        8.56       30.16     16.94 o
 -11   1  24        3.26        9.89     13.95 o
 -10   1  24       62.78       61.37     14.72 o
  -9   1  24        1.54        5.12     14.57 o
  -8   1  24        0.10      -11.88     11.88 o
  -7   1  24       22.36       34.11     11.89 o
  -6   1  24        0.03       -3.38     11.59 o
  -5   1  24       35.07       56.44     12.35 o
  -4   1  24      132.73      135.84     13.16 o
  -3   1  24      103.17      120.58     13.01 o
  -2   1  24       21.17       -3.91     10.96 o
  -1   1  24      118.68       96.71     12.06 o
   0   1  24      194.01      184.42     13.53 o
   1   1  24       64.61       49.45     11.25 o
   2   1  24        3.72       -4.84      9.75 o
   3   1  24        9.45        3.87      9.39 o
   4   1  24       18.78       -1.62      9.25 o
   5   1  24       16.22       -3.71     10.37 o
   6   1  24       78.39       91.21     11.82 o
   7   1  24       86.11      126.14     12.79 o
   8   1  24        4.21        3.84     11.11 o
   9   1  24        3.64       16.39     13.65 o
 -11   2  24       16.82       24.68     14.44 o
 -10   2  24       65.26       89.26     20.07 o
  -9   2  24       11.19        0.98     12.72 o
  -8   2  24      105.27      116.57     14.14 o
  -7   2  24       19.09        5.28     11.99 o
  -6   2  24        0.09        4.90     11.57 o
  -5   2  24       30.01       13.95     11.67 o
  -4   2  24       85.48      124.49     13.20 o
  -3   2  24       10.02       -1.38     11.12 o
  -2   2  24        1.16      -10.82     10.82 o
  -1   2  24      179.52      183.62     13.48 o
   0   2  24      117.15      125.54     12.94 o
   1   2  24        8.87       16.26      9.96 o
   2   2  24       13.84       12.04      9.86 o
   3   2  24       38.42       31.76      9.84 o
   4   2  24       25.90       20.15      9.30 o
   5   2  24       24.22       37.37     11.32 o
   6   2  24        0.89        8.60     10.89 o
   7   2  24       30.95       38.15     13.26 o
   8   2  24        4.65       15.18     13.23 o
   9   2  24       13.05       29.08     13.98 o
 -10   3  24        0.14       -6.02     13.18 o
  -9   3  24        5.01       -3.99     13.22 o
  -8   3  24       30.49       17.94     12.89 o
  -7   3  24        7.38        2.76     11.99 o
  -6   3  24        9.35        5.19     11.79 o
  -5   3  24       30.40       27.88     11.56 o
  -4   3  24       22.09       48.17     11.96 o
  -3   3  24        7.48       -5.72     10.94 o
  -2   3  24       28.01       44.04     11.45 o
  -1   3  24       61.40       70.88     12.03 o
   0   3  24        2.79       -6.88     10.67 o
   1   3  24        0.00       -1.77     10.57 o
   2   3  24       28.13       11.55     11.31 o
   3   3  24        5.27        4.37     10.30 o
   4   3  24        0.85        0.90     10.30 o
   5   3  24        5.68       10.26     10.85 o
   6   3  24        3.05       -9.08     10.84 o
   7   3  24        2.63       -5.49     11.22 o
   8   3  24        2.31        1.68     13.25 o
   9   3  24       48.93       58.42     14.23 o
  -9   4  24       52.20       33.91     15.18 o
  -8   4  24       10.90       13.57     12.74 o
  -7   4  24        0.01      -12.06     12.06 o
  -6   4  24        2.06       -2.11     11.53 o
  -5   4  24        1.18        2.29     11.52 o
  -4   4  24        0.20       -2.76     11.51 o
  -3   4  24        6.05       -3.09     10.90 o
  -2   4  24       20.23       40.13     12.70 o
  -1   4  24        0.44      -10.77     10.77 o
   0   4  24       49.37       70.74     11.85 o
   1   4  24       13.35       26.34     11.29 o
   2   4  24        3.72       -9.18     10.51 o
   3   4  24        2.36       -2.86     10.28 o
   4   4  24       40.85       33.27     10.54 o
   5   4  24      129.28      158.71     12.84 o
   6   4  24        0.00       -2.71     11.21 o
   7   4  24        7.95       28.61     15.42 o
   8   4  24        0.32      -10.41     12.23 o
  -8   5  24        5.44       -7.60     13.90 o
  -7   5  24        4.91       18.39     13.61 o
  -6   5  24       21.73       17.28     12.48 o
  -5   5  24       13.82       22.39     11.72 o
  -4   5  24        8.10      -10.79     10.79 o
  -3   5  24       14.84        2.04     10.74 o
  -2   5  24       27.09       13.33     11.23 o
  -1   5  24        7.25        2.79     10.81 o
   0   5  24        0.06       13.87     10.97 o
   1   5  24       22.99       31.34     11.07 o
   2   5  24        0.01      -10.40     10.98 o
   3   5  24       24.43       14.98     10.52 o
   4   5  24       13.78       43.56     11.03 o
   5   5  24       19.50        6.79     11.16 o
   6   5  24        5.73      -10.13     10.53 o
   7   5  24       27.00       48.11     12.31 o
  -7   6  24       13.81       12.50     14.29 o
  -6   6  24        0.05       -4.22     13.16 o
  -5   6  24        1.01      -11.30     16.21 o
  -4   6  24        0.79        2.33     12.29 o
  -3   6  24        1.60       -1.74     12.26 o
  -2   6  24       44.10       48.35     14.46 o
  -1   6  24       43.71       52.18     12.52 o
   0   6  24       10.42       -2.77     16.16 o
   1   6  24        0.14       13.22     11.64 o
   2   6  24       14.14       16.78     11.03 o
   3   6  24       11.55       18.58     11.27 o
   4   6  24        6.90        1.38     11.12 o
   5   6  24        0.25      -11.44     11.64 o
  -4   7  24       68.43       62.98     13.84 o
  -3   7  24       32.38        2.61     12.10 o
  -2   7  24        5.59        9.92     12.37 o
  -1   7  24       34.45       60.51     12.88 o
   0   7  24       72.33       53.22     14.61 o
   1   7  24        8.08       17.15     11.33 o
   2   7  24        6.52       -0.13     11.82 o
   3   7  24        0.00      -10.63     10.63 o
  -9   0  25      181.89      234.03     35.91 o
  -7   0  25      125.06      107.30     22.81 o
  -5   0  25       30.65       36.72     30.41 o
  -3   0  25      101.73       68.64     15.51 o
  -1   0  25      132.26      141.38     16.78 o
   1   0  25      153.88      129.34     21.75 o
   3   0  25       10.74       11.28     14.37 o
   5   0  25        8.33       13.40     15.33 o
   7   0  25        0.47       21.93     16.75 o
   9   0  25       12.71       54.64     23.37 o
 -10   1  25        0.05       10.45     16.34 o
  -9   1  25       12.92       -4.54     12.98 o
  -8   1  25       13.37       23.56     12.51 o
  -7   1  25        0.01       -4.12     12.68 o
  -6   1  25       63.13      101.56     13.30 o
  -5   1  25        0.58      -11.88     11.88 o
  -4   1  25      356.70      409.47     17.19 o
  -3   1  25      118.67       87.26     12.80 o
  -2   1  25       32.83       50.97     12.24 o
  -1   1  25        7.56       14.73     11.46 o
   0   1  25       29.02       26.95     11.75 o
   1   1  25       26.42       27.92     12.05 o
   2   1  25       74.64      111.39     11.57 o
   3   1  25       54.80       45.31     10.06 o
   4   1  25        0.31      -10.93     10.93 o
   5   1  25      147.86      158.02     13.14 o
   6   1  25       13.01       11.68     11.21 o
   7   1  25       34.41       46.56     13.96 o
   8   1  25        1.10        9.33     13.44 o
 -10   2  25       13.61       27.55     14.77 o
  -9   2  25       18.08        2.23     13.32 o
  -8   2  25        4.07       -2.58     12.82 o
  -7   2  25       14.06       14.61     12.76 o
  -6   2  25       30.24       42.72     12.06 o
  -5   2  25       30.40       46.80     12.09 o
  -4   2  25       26.59       17.47     11.57 o
  -3   2  25        1.22        0.05     11.57 o
  -2   2  25        1.09       -2.47     11.06 o
  -1   2  25        0.21       -3.30     11.04 o
   0   2  25        0.34      -10.87     10.87 o
   1   2  25       13.02       15.49     10.23 o
   2   2  25       25.84       14.51     10.12 o
   3   2  25      216.75      245.85     13.77 o
   4   2  25        0.35       -7.01     10.35 o
   5   2  25        0.48       -9.17     13.46 o
   6   2  25        5.39       -9.92     12.65 o
   7   2  25       29.34       12.75     14.26 o
   8   2  25        0.67        0.53     13.68 o
  -9   3  25        3.59        9.84     14.06 o
  -8   3  25        1.11       -0.97     13.20 o
  -7   3  25        0.01        7.41     12.76 o
  -6   3  25        3.50       -8.69     11.94 o
  -5   3  25       26.92        6.26     11.86 o
  -4   3  25        9.87       16.19     11.75 o
  -3   3  25       31.98       18.22     11.45 o
  -2   3  25      135.58      171.62     14.02 o
  -1   3  25       20.50       20.95     11.43 o
   0   3  25        4.26       -0.43     11.24 o
   1   3  25        0.24      -10.85     10.85 o
   2   3  25       53.15       51.79     16.48 o
   3   3  25        1.55        7.13     10.56 o
   4   3  25       14.63       -3.77     10.67 o
   5   3  25       12.02       20.72     11.68 o
   6   3  25        0.99        2.39     11.62 o
   7   3  25       13.33        3.50     13.40 o
   8   3  25        0.77       12.80     13.81 o
  -8   4  25        0.20      -12.55     12.55 o
  -7   4  25        2.34        8.10     12.71 o
  -6   4  25        4.17       10.89     12.35 o
  -5   4  25        2.86       -3.35     11.42 o
  -4   4  25        2.82       13.70     11.88 o
  -3   4  25        0.76        1.14     11.37 o
  -2   4  25       85.79       61.96     12.40 o
  -1   4  25       97.17       82.47     12.76 o
   0   4  25        5.03      -11.11     11.11 o
   1   4  25       12.86        6.58     11.56 o
   2   4  25       25.07       28.63     12.05 o
   3   4  25       15.62        7.82     10.78 o
   4   4  25        2.03        1.94     10.88 o
   5   4  25        9.08       10.73     11.49 o
   6   4  25       19.95       30.06     11.73 o
   7   4  25        0.70        1.24     12.07 o
  -7   5  25        2.93      -14.59     14.59 o
  -6   5  25       11.39       28.84     19.37 o
  -5   5  25       29.87       38.80     12.65 o
  -4   5  25        0.92       -2.20     11.59 o
  -3   5  25       12.55        2.97     11.54 o
  -2   5  25        0.71        7.54     11.13 o
  -1   5  25        0.53       -5.52     11.00 o
   0   5  25        0.08       -5.68     10.88 o
   1   5  25        5.96       11.07     11.30 o
   2   5  25        5.33       -2.96     10.98 o
   3   5  25        8.12       15.94     11.01 o
   4   5  25       78.63       78.89     11.95 o
   5   5  25        3.05       -1.05     11.22 o
   6   5  25       40.51       31.32     14.38 o
  -5   6  25       16.80       22.92     13.42 o
  -4   6  25        2.96        0.19     13.05 o
  -3   6  25       14.17      -13.08     13.08 o
  -2   6  25        8.83        6.69     12.56 o
  -1   6  25        2.26       -3.31     12.15 o
   0   6  25        5.69       -1.94     12.09 o
   1   6  25       16.63       -1.20     14.40 o
   2   6  25       17.67       24.71     12.52 o
   3   6  25        7.15       16.10     11.76 o
   4   6  25        1.18       12.38     12.19 o
  -8   0  26       12.13      -11.10     20.41 o
  -6   0  26       27.59       17.27     35.46 o
  -4   0  26       32.61       29.83     23.13 o
  -2   0  26      707.43      756.13     82.42 o
   0   0  26      122.20      143.72     22.86 o
   2   0  26      170.36      188.98     19.15 o
   4   0  26       44.84       38.87     16.31 o
   6   0  26        0.09       13.07     16.34 o
  -9   1  26        0.00       -8.29     15.85 o
  -8   1  26       34.32       35.92     18.78 o
  -7   1  26        2.93       -9.62     12.90 o
  -6   1  26        2.19       -6.84     11.79 o
  -5   1  26       54.49       57.99     13.11 o
  -4   1  26       78.14      103.17     13.36 o
  -3   1  26        3.19        6.19     11.83 o
  -2   1  26       52.68       44.31     12.61 o
  -1   1  26       86.67       65.84     12.51 o
   0   1  26       54.72       63.53     12.64 o
   1   1  26        6.40        1.31     11.87 o
   2   1  26       97.31       84.74     12.20 o
   3   1  26        5.41        4.41     10.90 o
   4   1  26       48.61       61.23     12.08 o
   5   1  26        5.76       24.58     12.01 o
   6   1  26        0.02       12.65     13.30 o
   7   1  26        3.59      -13.03     13.25 o
  -9   2  26        2.05        0.48     14.15 o
  -8   2  26       35.76       33.00     13.97 o
  -7   2  26       19.74       41.68     13.61 o
  -6   2  26        6.45        5.72     12.64 o
  -5   2  26        6.68       21.41     12.71 o
  -4   2  26        0.66        2.98     15.45 o
  -3   2  26       10.13       -3.86     16.26 o
  -2   2  26        0.30      -11.13     11.13 o
  -1   2  26        3.00       -3.26     11.16 o
   0   2  26        0.24      -12.12     12.12 o
   1   2  26       68.37       93.58     14.68 o
   2   2  26      256.50      343.92     16.83 o
   3   2  26       63.60       62.59     12.15 o
   4   2  26        5.45       -8.42     12.95 o
   5   2  26        1.44      -12.52     12.52 o
   6   2  26       38.03       49.62     14.04 o
   7   2  26        1.08        6.88     13.64 o
  -8   3  26        5.74      -12.89     12.89 o
  -7   3  26       37.28       41.33     13.94 o
  -6   3  26       17.81       13.64     13.12 o
  -5   3  26       19.72        8.25     12.63 o
  -4   3  26        7.48       10.28     12.00 o
  -3   3  26        9.69       14.21     11.88 o
  -2   3  26        2.25        1.48     11.75 o
  -1   3  26        5.04        7.64     11.90 o
   0   3  26        3.03       -0.63     11.58 o
   1   3  26        0.11        7.49     11.98 o
   2   3  26        2.01        1.74     11.56 o
   3   3  26        0.64       15.25     11.45 o
   4   3  26       41.74       23.53     11.75 o
   5   3  26       12.41        7.38     11.98 o
   6   3  26        2.64        0.14     13.50 o
  -7   4  26        0.63        7.40     13.54 o
  -6   4  26        0.29        9.38     12.82 o
  -5   4  26      120.89      126.69     14.43 o
  -4   4  26       12.04       -3.42     12.21 o
  -3   4  26       19.53       -2.45     12.36 o
  -2   4  26        1.15       -4.39     11.55 o
  -1   4  26       13.93        0.58     11.53 o
   0   4  26        6.42       19.00     11.41 o
   1   4  26        2.17        1.65     12.52 o
   2   4  26       17.62       19.40     12.33 o
   3   4  26       59.57       36.19     11.83 o
   4   4  26        4.75       -9.23     11.26 o
   5   4  26        4.36        6.46     11.88 o
  -6   5  26        7.56       -2.47     14.06 o
  -5   5  26       32.16       38.46     16.67 o
  -4   5  26       45.72       23.19     12.49 o
  -3   5  26        6.80       -3.04     12.19 o
  -2   5  26       10.65       -2.33     13.29 o
  -1   5  26       20.76        9.13     12.11 o
   0   5  26       15.39        8.63     11.93 o
   1   5  26       75.11       85.52     15.38 o
   2   5  26        4.60       13.89     12.94 o
   3   5  26       38.28       60.41     12.22 o
   4   5  26        2.02       14.13     11.81 o
  -3   6  26        0.13       -7.76     13.38 o
  -2   6  26       19.35       -8.66     18.75 o
  -1   6  26        0.00       -9.06     12.91 o
   0   6  26        0.07      -10.50     12.65 o
   1   6  26       52.52       15.67     13.57 o
  -7   0  27        2.22      -15.25     22.07 o
  -5   0  27       66.54       58.97     21.94 o
  -3   0  27       24.82       -0.26     19.74 o
  -1   0  27        4.87      -15.76     33.54 o
   1   0  27      137.84      129.83     32.26 o
   3   0  27       77.72       73.82     17.36 o
   5   0  27      137.67      183.21     22.08 o
  -8   1  27        4.54      -15.58     15.58 o
  -7   1  27        0.55      -16.01     16.01 o
  -6   1  27        3.03       20.88     15.73 o
  -5   1  27       15.14       -5.85     14.92 o
  -4   1  27        3.69        6.74     13.95 o
  -3   1  27       40.05       72.88     15.23 o
  -2   1  27       32.79       87.87     17.71 o
  -1   1  27       19.47       37.32     14.69 o
   0   1  27        0.04       10.16     13.93 o
   1   1  27       86.33      102.91     13.98 o
   2   1  27        3.61        3.07     11.26 o
   3   1  27       47.86       32.64     11.89 o
   4   1  27       27.91       20.95     11.92 o
   5   1  27       11.88        3.91     17.53 o
   6   1  27        0.10       12.20     13.65 o
  -8   2  27        1.48        1.58     16.56 o
  -7   2  27        0.56       16.73     13.62 o
  -6   2  27        1.78       -7.69     13.00 o
  -5   2  27        5.45       22.56     12.81 o
  -4   2  27       11.72       14.68     12.26 o
  -3   2  27        8.59       25.43     12.41 o
  -2   2  27       23.39       26.79     12.21 o
  -1   2  27        0.12       -6.39     11.92 o
   0   2  27      164.70      157.03     14.61 o
   1   2  27       84.11       96.11     14.71 o
   2   2  27        9.57       -0.79     12.81 o
   3   2  27        7.32       24.87     13.47 o
   4   2  27        0.01       15.40     13.60 o
   5   2  27       12.58        7.13     13.84 o
   6   2  27        1.02      -13.78     13.78 o
  -7   3  27       60.29       47.68     14.43 o
  -6   3  27       21.03       14.12     13.60 o
  -5   3  27        0.02        6.25     13.48 o
  -4   3  27        0.66       -3.48     12.58 o
  -3   3  27        7.46        6.51     12.22 o
  -2   3  27        5.02        2.04     12.14 o
  -1   3  27        1.43       -5.25     11.90 o
   0   3  27        0.70       -7.52     12.02 o
   1   3  27        5.15       -6.40     12.48 o
   2   3  27       83.83      102.87     13.91 o
   3   3  27        4.74        2.10     11.90 o
   4   3  27        4.01       -1.31     12.97 o
   5   3  27       18.47       11.50     13.93 o
  -6   4  27        5.86        6.47     15.24 o
  -5   4  27        3.45       -3.19     13.22 o
  -4   4  27        0.47       14.07     12.47 o
  -3   4  27       26.49       28.53     12.94 o
  -2   4  27       26.15        6.22     12.47 o
  -1   4  27        0.22       -9.43     12.26 o
   0   4  27       36.74       33.73     12.84 o
   1   4  27        5.25        3.50     14.04 o
   2   4  27      117.15      119.78     14.30 o
   3   4  27        0.00       -7.75     11.55 o
   4   4  27        0.94       -4.87     11.78 o
  -3   5  27       10.69       -5.67     13.80 o
  -2   5  27        4.58       10.24     12.85 o
  -1   5  27       28.30       23.97     12.96 o
   0   5  27        9.80       14.42     12.49 o
   1   5  27        2.73       -5.78     12.47 o
   2   5  27       52.93       46.26     17.32 o
  -6   0  28       10.88       11.45     23.65 o
  -4   0  28       11.29        2.18     22.03 o
  -2   0  28        0.01      -16.54     21.06 o
   0   0  28       41.43       39.97     24.28 o
   2   0  28        4.95       -3.16     16.46 o
   4   0  28        0.64      -16.36     16.36 o
  -6   1  28       46.96       43.20     16.30 o
  -5   1  28        0.08      -15.11     15.11 o
  -4   1  28        3.34        7.64     14.97 o
  -3   1  28        1.47        6.26     15.13 o
  -2   1  28        7.54        9.46     15.10 o
  -1   1  28        7.36        5.38     15.28 o
   0   1  28       38.03       47.04     15.70 o
   1   1  28        2.70        5.91     13.08 o
   2   1  28       19.16        2.44     11.95 o
   3   1  28        6.67        2.39     13.16 o
   4   1  28        4.83       16.75     13.75 o
   5   1  28        2.14       16.23     14.16 o
  -6   2  28       10.08       -4.23     15.73 o
  -5   2  28        0.05        2.68     15.28 o
  -4   2  28        0.42       -7.70     15.06 o
  -3   2  28       21.62       19.81     17.26 o
  -2   2  28        1.41      -13.97     13.97 o
  -1   2  28      104.51      108.13     26.86 o
   0   2  28       10.11       30.78     15.43 o
   1   2  28        4.00      -14.52     14.52 o
   2   2  28        8.49       16.44     13.49 o
   3   2  28        3.27       -0.66     13.17 o
   4   2  28       72.16       92.96     14.87 o
  -5   3  28       13.65        7.00     13.54 o
  -4   3  28        2.76      -13.12     13.12 o
  -3   3  28        0.84      -12.34     12.34 o
  -2   3  28        2.47      -10.26     13.07 o
  -1   3  28        0.68       14.40     13.23 o
   0   3  28        8.02       11.11     13.66 o
   1   3  28      169.73      198.12     16.19 o
   2   3  28        0.23      -13.13     13.13 o
   3   3  28       10.32       -0.88     13.72 o
  -3   4  28       16.81        4.94     13.36 o
  -2   4  28        3.59        6.80     12.81 o
  -1   4  28       29.33       54.71     13.61 o
   0   4  28        0.00       -2.81     12.44 o
   1   4  28       37.41       19.91     13.29 o
  -5   0  29       14.65       14.95     23.97 o
  -3   0  29        6.40        3.74     22.16 o
  -1   0  29       30.65       70.31     24.47 o
   1   0  29        0.00       -0.32     17.19 o
   3   0  29      139.39      177.30     25.95 o
  -4   1  29        0.37        6.11     15.95 o
  -3   1  29       22.55       21.84     16.31 o
  -2   1  29        2.60       16.41     15.90 o
  -1   1  29       32.86       32.83     16.27 o
   0   1  29        7.53       10.36     15.93 o
   1   1  29        4.28       -2.59     15.54 o
   2   1  29        0.04      -13.73     13.73 o
   3   1  29        3.64        8.11     16.29 o
  -4   2  29       22.31       24.37     16.33 o
  -3   2  29        0.03      -15.08     15.08 o
  -2   2  29        0.31      -14.98     14.98 o
  -1   2  29        9.53        3.82     15.44 o
   0   2  29       27.25       19.66     19.83 o
   1   2  29       46.98       45.91     16.59 o
   2   2  29       42.41       37.35     16.62 o
 
